# Supplementary material for: Natural variation in acyl editing is a determinant of seed storage oil composition
Source: Sci Rep. 2018 Nov 26;8:17346. doi: 10.1038/s41598-018-35136-6 (PMC6255774; doi:10.1038/s41598-018-35136-6)
Supplement: Supplementary file 2 — Dataset 1 [file 41598_2018_35136_MOESM2_ESM.xlsx]

## Sheet: Legend
Natural variation in acyl editing is a determinant of seed storage oil composition.
Guillaume N. Menard, Fiona M. Bryant, Amelie A. Kelly, Christian P. Craddock, Irene Lavagi, Keywan Hassani-Pak, Smita Kurup, Peter J. Eastmond
Supplemental Data 1. GWAS data for associations within 20:1 QTL confidence intervals.
Analysis was performed using ‘magic_src_v4.0.tar.gz’, available from ‘http://mus.well.ox.ac.uk/19genomes/magic.html’.
Individual sequence variants within QTL 90% confidence intervals and within 1kb of gene coordinates are listed in order of -log10(p) score.

## Sheet: QTL1
logP	AGI	CHR	BP	P	Gene Description
7.92284	AT1G02000.1	1	346038	1.19e-08	UDP-glucuronate 4-epimerase 2 [Source:UniProtKB/Swiss-Prot;Acc:Q9LPC1]
7.75059	AT1G02610.1	1	555710	1.78e-08	RING/FYVE/PHD zinc finger-containing protein [Source:UniProtKB/TrEMBL;Acc:F4HXK4]
7.4871	AT1G02510.1	1	522045	3.26e-08	TPK4 [Source:UniProtKB/TrEMBL;Acc:A0A178W803]
7.4871	AT1G02510.1	1	522445	3.26e-08	TPK4 [Source:UniProtKB/TrEMBL;Acc:A0A178W803]
7.40057	AT1G02380.1	1	479433	3.98e-08	T6A9.7 protein [Source:UniProtKB/TrEMBL;Acc:Q9FZ23]
7.40057	AT1G02380.1	1	479502	3.98e-08	T6A9.7 protein [Source:UniProtKB/TrEMBL;Acc:Q9FZ23]
7.28773	AT1G01610.1	1	222821	5.16e-08	GPAT4 [Source:UniProtKB/TrEMBL;Acc:A0A178W9F8]
7.2549	AT1G01660.1	1	242836	5.56e-08	RING/U-box superfamily protein [Source:TAIR;Acc:AT1G01660]
7.13496	AT1G01610.1	1	222391	7.33e-08	GPAT4 [Source:UniProtKB/TrEMBL;Acc:A0A178W9F8]
6.8598	AT1G02520.1	1	522866	1.38e-07	ABC transporter B family member 11 [Source:UniProtKB/Swiss-Prot;Acc:Q9FWX7]
6.72425	AT1G02350.1	1	469655	1.89e-07	Protoporphyrinogen oxidase-like protein [Source:UniProtKB/TrEMBL;Acc:F4HVZ8]
6.68009	AT1G03170.1	1	770064	2.09e-07	Protein FANTASTIC FOUR 2 [Source:UniProtKB/Swiss-Prot;Acc:Q8GXU9]
6.68009	AT1G03170.1	1	770082	2.09e-07	Protein FANTASTIC FOUR 2 [Source:UniProtKB/Swiss-Prot;Acc:Q8GXU9]
6.66377	AT1G02220.1	1	430742	2.17e-07	NAC domain-containing protein 3 [Source:UniProtKB/Swiss-Prot;Acc:Q5PP28]
6.66377	AT1G02220.1	1	430748	2.17e-07	NAC domain-containing protein 3 [Source:UniProtKB/Swiss-Prot;Acc:Q5PP28]
6.66377	AT1G02230.1	1	434884	2.17e-07	NAC domain-containing protein 4 [Source:UniProtKB/Swiss-Prot;Acc:O81913]
6.60019	AT1G01650.1	1	238694	2.51e-07	Signal peptide peptidase-like 4 [Source:UniProtKB/Swiss-Prot;Acc:Q0WMJ8]
6.54127	AT1G01680.1	1	248353	2.88e-07	U-box domain-containing protein 54 [Source:UniProtKB/Swiss-Prot;Acc:Q9LQ92]
6.41821	AT1G03080.1	1	738424	3.82e-07	Protein NETWORKED 1D [Source:UniProtKB/Swiss-Prot;Acc:F4HZB5]
6.23865	AT1G01830.3	1	302575	5.77e-07	ARM repeat superfamily protein [Source:UniProtKB/TrEMBL;Acc:Q93YW3]
6.1722	AT1G02228.1	1	434138	6.73e-07	#N/A
6.17024	AT1G03080.1	1	738108	6.76e-07	Protein NETWORKED 1D [Source:UniProtKB/Swiss-Prot;Acc:F4HZB5]
6.17024	AT1G03080.1	1	738545	6.76e-07	Protein NETWORKED 1D [Source:UniProtKB/Swiss-Prot;Acc:F4HZB5]
6.17024	AT1G03080.1	1	738557	6.76e-07	Protein NETWORKED 1D [Source:UniProtKB/Swiss-Prot;Acc:F4HZB5]
6.17024	AT1G03080.1	1	738677	6.76e-07	Protein NETWORKED 1D [Source:UniProtKB/Swiss-Prot;Acc:F4HZB5]
6.15704	AT1G02000.1	1	346022	6.97e-07	UDP-glucuronate 4-epimerase 2 [Source:UniProtKB/Swiss-Prot;Acc:Q9LPC1]
6.15704	AT1G02010.1	1	349868	6.97e-07	secretory 1A [Source:TAIR;Acc:AT1G02010]
6.15704	AT1G02020.1	1	354734	6.97e-07	Nitroreductase family protein [Source:UniProtKB/TrEMBL;Acc:O23673]
6.08985	AT1G02580.1	1	549186	8.13e-07	Histone-lysine N-methyltransferase MEDEA [Source:UniProtKB/Swiss-Prot;Acc:O65312]

## Sheet: QTL2
logP	AGI	CHR	BP	P	Gene Description
20.3422	AT1G63020.2	1	23362967	4.55e-21	DNA-directed RNA polymerase IV subunit 1 [Source:UniProtKB/Swiss-Prot;Acc:Q9LQ02]
20.1952	AT1G63005.1	1	23346427	6.38e-21	MIR399B; miRNA [Source:TAIR;Acc:AT1G63005]
20.165	AT1G63120.1	1	23411647	6.84e-21	RHOMBOID-like protein 2 [Source:UniProtKB/Swiss-Prot;Acc:Q9CAN1]
20.0809	AT1G62990.1	1	23338612	8.3e-21	Homeobox protein knotted-1-like 7 [Source:UniProtKB/Swiss-Prot;Acc:Q9FPQ8]
20.0809	AT1G62990.1	1	23338618	8.3e-21	Homeobox protein knotted-1-like 7 [Source:UniProtKB/Swiss-Prot;Acc:Q9FPQ8]
19.9996	AT1G62990.1	1	23337611	1e-20	Homeobox protein knotted-1-like 7 [Source:UniProtKB/Swiss-Prot;Acc:Q9FPQ8]
19.9996	AT1G62990.1	1	23337615	1e-20	Homeobox protein knotted-1-like 7 [Source:UniProtKB/Swiss-Prot;Acc:Q9FPQ8]
19.9996	AT1G62990.1	1	23337773	1e-20	Homeobox protein knotted-1-like 7 [Source:UniProtKB/Swiss-Prot;Acc:Q9FPQ8]
19.9996	AT1G62990.1	1	23337777	1e-20	Homeobox protein knotted-1-like 7 [Source:UniProtKB/Swiss-Prot;Acc:Q9FPQ8]
19.9996	AT1G62990.1	1	23337813	1e-20	Homeobox protein knotted-1-like 7 [Source:UniProtKB/Swiss-Prot;Acc:Q9FPQ8]
19.9996	AT1G62990.1	1	23337832	1e-20	Homeobox protein knotted-1-like 7 [Source:UniProtKB/Swiss-Prot;Acc:Q9FPQ8]
19.9996	AT1G62990.1	1	23337839	1e-20	Homeobox protein knotted-1-like 7 [Source:UniProtKB/Swiss-Prot;Acc:Q9FPQ8]
19.9996	AT1G62990.1	1	23337953	1e-20	Homeobox protein knotted-1-like 7 [Source:UniProtKB/Swiss-Prot;Acc:Q9FPQ8]
19.9996	AT1G62990.1	1	23337962	1e-20	Homeobox protein knotted-1-like 7 [Source:UniProtKB/Swiss-Prot;Acc:Q9FPQ8]
19.9996	AT1G62990.1	1	23337968	1e-20	Homeobox protein knotted-1-like 7 [Source:UniProtKB/Swiss-Prot;Acc:Q9FPQ8]
19.9996	AT1G62990.1	1	23338018	1e-20	Homeobox protein knotted-1-like 7 [Source:UniProtKB/Swiss-Prot;Acc:Q9FPQ8]
19.9996	AT1G62990.1	1	23338026	1e-20	Homeobox protein knotted-1-like 7 [Source:UniProtKB/Swiss-Prot;Acc:Q9FPQ8]
19.9996	AT1G62990.1	1	23338027	1e-20	Homeobox protein knotted-1-like 7 [Source:UniProtKB/Swiss-Prot;Acc:Q9FPQ8]
19.9996	AT1G62990.1	1	23338031	1e-20	Homeobox protein knotted-1-like 7 [Source:UniProtKB/Swiss-Prot;Acc:Q9FPQ8]
19.9996	AT1G62990.1	1	23338036	1e-20	Homeobox protein knotted-1-like 7 [Source:UniProtKB/Swiss-Prot;Acc:Q9FPQ8]
19.9996	AT1G62990.1	1	23338060	1e-20	Homeobox protein knotted-1-like 7 [Source:UniProtKB/Swiss-Prot;Acc:Q9FPQ8]
19.9996	AT1G62990.1	1	23338071	1e-20	Homeobox protein knotted-1-like 7 [Source:UniProtKB/Swiss-Prot;Acc:Q9FPQ8]
19.9996	AT1G62990.1	1	23338073	1e-20	Homeobox protein knotted-1-like 7 [Source:UniProtKB/Swiss-Prot;Acc:Q9FPQ8]
19.9996	AT1G62990.1	1	23338079	1e-20	Homeobox protein knotted-1-like 7 [Source:UniProtKB/Swiss-Prot;Acc:Q9FPQ8]
19.9996	AT1G62990.1	1	23338124	1e-20	Homeobox protein knotted-1-like 7 [Source:UniProtKB/Swiss-Prot;Acc:Q9FPQ8]
19.9996	AT1G62990.1	1	23338148	1e-20	Homeobox protein knotted-1-like 7 [Source:UniProtKB/Swiss-Prot;Acc:Q9FPQ8]
19.9996	AT1G62990.1	1	23338193	1e-20	Homeobox protein knotted-1-like 7 [Source:UniProtKB/Swiss-Prot;Acc:Q9FPQ8]
19.9996	AT1G62990.1	1	23338211	1e-20	Homeobox protein knotted-1-like 7 [Source:UniProtKB/Swiss-Prot;Acc:Q9FPQ8]
19.9996	AT1G62990.1	1	23338240	1e-20	Homeobox protein knotted-1-like 7 [Source:UniProtKB/Swiss-Prot;Acc:Q9FPQ8]
19.9996	AT1G62990.1	1	23338260	1e-20	Homeobox protein knotted-1-like 7 [Source:UniProtKB/Swiss-Prot;Acc:Q9FPQ8]
19.9996	AT1G62990.1	1	23338324	1e-20	Homeobox protein knotted-1-like 7 [Source:UniProtKB/Swiss-Prot;Acc:Q9FPQ8]
19.9996	AT1G62990.1	1	23338327	1e-20	Homeobox protein knotted-1-like 7 [Source:UniProtKB/Swiss-Prot;Acc:Q9FPQ8]
19.9996	AT1G62990.1	1	23338366	1e-20	Homeobox protein knotted-1-like 7 [Source:UniProtKB/Swiss-Prot;Acc:Q9FPQ8]
19.9996	AT1G62990.1	1	23338447	1e-20	Homeobox protein knotted-1-like 7 [Source:UniProtKB/Swiss-Prot;Acc:Q9FPQ8]
19.9996	AT1G62990.1	1	23338454	1e-20	Homeobox protein knotted-1-like 7 [Source:UniProtKB/Swiss-Prot;Acc:Q9FPQ8]
19.9996	AT1G62990.1	1	23338458	1e-20	Homeobox protein knotted-1-like 7 [Source:UniProtKB/Swiss-Prot;Acc:Q9FPQ8]
19.9996	AT1G62990.1	1	23338541	1e-20	Homeobox protein knotted-1-like 7 [Source:UniProtKB/Swiss-Prot;Acc:Q9FPQ8]
19.9996	AT1G62990.1	1	23338560	1e-20	Homeobox protein knotted-1-like 7 [Source:UniProtKB/Swiss-Prot;Acc:Q9FPQ8]
19.9996	AT1G62990.1	1	23338575	1e-20	Homeobox protein knotted-1-like 7 [Source:UniProtKB/Swiss-Prot;Acc:Q9FPQ8]
19.9996	AT1G62990.1	1	23338579	1e-20	Homeobox protein knotted-1-like 7 [Source:UniProtKB/Swiss-Prot;Acc:Q9FPQ8]
19.9996	AT1G62990.1	1	23338585	1e-20	Homeobox protein knotted-1-like 7 [Source:UniProtKB/Swiss-Prot;Acc:Q9FPQ8]
19.9996	AT1G62990.1	1	23338586	1e-20	Homeobox protein knotted-1-like 7 [Source:UniProtKB/Swiss-Prot;Acc:Q9FPQ8]
19.9996	AT1G62990.1	1	23338633	1e-20	Homeobox protein knotted-1-like 7 [Source:UniProtKB/Swiss-Prot;Acc:Q9FPQ8]
19.9996	AT1G62990.1	1	23338783	1e-20	Homeobox protein knotted-1-like 7 [Source:UniProtKB/Swiss-Prot;Acc:Q9FPQ8]
19.9996	AT1G62990.1	1	23338785	1e-20	Homeobox protein knotted-1-like 7 [Source:UniProtKB/Swiss-Prot;Acc:Q9FPQ8]
19.9996	AT1G62990.1	1	23339022	1e-20	Homeobox protein knotted-1-like 7 [Source:UniProtKB/Swiss-Prot;Acc:Q9FPQ8]
19.9996	AT1G62990.1	1	23339030	1e-20	Homeobox protein knotted-1-like 7 [Source:UniProtKB/Swiss-Prot;Acc:Q9FPQ8]
19.9996	AT1G62990.1	1	23339038	1e-20	Homeobox protein knotted-1-like 7 [Source:UniProtKB/Swiss-Prot;Acc:Q9FPQ8]
19.9996	AT1G62990.1	1	23339051	1e-20	Homeobox protein knotted-1-like 7 [Source:UniProtKB/Swiss-Prot;Acc:Q9FPQ8]
19.9996	AT1G62990.1	1	23339063	1e-20	Homeobox protein knotted-1-like 7 [Source:UniProtKB/Swiss-Prot;Acc:Q9FPQ8]
19.9996	AT1G62990.1	1	23339065	1e-20	Homeobox protein knotted-1-like 7 [Source:UniProtKB/Swiss-Prot;Acc:Q9FPQ8]
19.9996	AT1G62990.1	1	23339096	1e-20	Homeobox protein knotted-1-like 7 [Source:UniProtKB/Swiss-Prot;Acc:Q9FPQ8]
19.9996	AT1G62990.1	1	23339115	1e-20	Homeobox protein knotted-1-like 7 [Source:UniProtKB/Swiss-Prot;Acc:Q9FPQ8]
19.9996	AT1G62990.1	1	23339125	1e-20	Homeobox protein knotted-1-like 7 [Source:UniProtKB/Swiss-Prot;Acc:Q9FPQ8]
19.9996	AT1G62990.1	1	23339170	1e-20	Homeobox protein knotted-1-like 7 [Source:UniProtKB/Swiss-Prot;Acc:Q9FPQ8]
19.9996	AT1G62990.1	1	23339190	1e-20	Homeobox protein knotted-1-like 7 [Source:UniProtKB/Swiss-Prot;Acc:Q9FPQ8]
19.9996	AT1G62990.1	1	23339199	1e-20	Homeobox protein knotted-1-like 7 [Source:UniProtKB/Swiss-Prot;Acc:Q9FPQ8]
19.9996	AT1G62990.1	1	23339206	1e-20	Homeobox protein knotted-1-like 7 [Source:UniProtKB/Swiss-Prot;Acc:Q9FPQ8]
19.9996	AT1G62990.1	1	23339220	1e-20	Homeobox protein knotted-1-like 7 [Source:UniProtKB/Swiss-Prot;Acc:Q9FPQ8]
19.9996	AT1G62990.1	1	23339221	1e-20	Homeobox protein knotted-1-like 7 [Source:UniProtKB/Swiss-Prot;Acc:Q9FPQ8]
19.9996	AT1G62990.1	1	23339229	1e-20	Homeobox protein knotted-1-like 7 [Source:UniProtKB/Swiss-Prot;Acc:Q9FPQ8]
19.9996	AT1G62990.1	1	23339311	1e-20	Homeobox protein knotted-1-like 7 [Source:UniProtKB/Swiss-Prot;Acc:Q9FPQ8]
19.9996	AT1G62990.1	1	23339319	1e-20	Homeobox protein knotted-1-like 7 [Source:UniProtKB/Swiss-Prot;Acc:Q9FPQ8]
19.9996	AT1G62990.1	1	23339320	1e-20	Homeobox protein knotted-1-like 7 [Source:UniProtKB/Swiss-Prot;Acc:Q9FPQ8]
19.9996	AT1G62990.1	1	23339547	1e-20	Homeobox protein knotted-1-like 7 [Source:UniProtKB/Swiss-Prot;Acc:Q9FPQ8]
19.9996	AT1G62990.1	1	23339556	1e-20	Homeobox protein knotted-1-like 7 [Source:UniProtKB/Swiss-Prot;Acc:Q9FPQ8]
19.9996	AT1G62990.1	1	23339563	1e-20	Homeobox protein knotted-1-like 7 [Source:UniProtKB/Swiss-Prot;Acc:Q9FPQ8]
19.9996	AT1G62990.1	1	23339564	1e-20	Homeobox protein knotted-1-like 7 [Source:UniProtKB/Swiss-Prot;Acc:Q9FPQ8]
19.9996	AT1G62990.1	1	23339569	1e-20	Homeobox protein knotted-1-like 7 [Source:UniProtKB/Swiss-Prot;Acc:Q9FPQ8]
19.9996	AT1G62990.1	1	23339634	1e-20	Homeobox protein knotted-1-like 7 [Source:UniProtKB/Swiss-Prot;Acc:Q9FPQ8]
19.9996	AT1G62990.1	1	23339643	1e-20	Homeobox protein knotted-1-like 7 [Source:UniProtKB/Swiss-Prot;Acc:Q9FPQ8]
19.9996	AT1G62990.1	1	23339664	1e-20	Homeobox protein knotted-1-like 7 [Source:UniProtKB/Swiss-Prot;Acc:Q9FPQ8]
19.9996	AT1G62990.1	1	23339679	1e-20	Homeobox protein knotted-1-like 7 [Source:UniProtKB/Swiss-Prot;Acc:Q9FPQ8]
19.9996	AT1G62990.1	1	23339733	1e-20	Homeobox protein knotted-1-like 7 [Source:UniProtKB/Swiss-Prot;Acc:Q9FPQ8]
19.9996	AT1G62990.1	1	23339790	1e-20	Homeobox protein knotted-1-like 7 [Source:UniProtKB/Swiss-Prot;Acc:Q9FPQ8]
19.9996	AT1G62990.1	1	23339806	1e-20	Homeobox protein knotted-1-like 7 [Source:UniProtKB/Swiss-Prot;Acc:Q9FPQ8]
19.9996	AT1G62990.1	1	23339837	1e-20	Homeobox protein knotted-1-like 7 [Source:UniProtKB/Swiss-Prot;Acc:Q9FPQ8]
19.9996	AT1G62990.1	1	23339869	1e-20	Homeobox protein knotted-1-like 7 [Source:UniProtKB/Swiss-Prot;Acc:Q9FPQ8]
19.9996	AT1G62990.1	1	23339871	1e-20	Homeobox protein knotted-1-like 7 [Source:UniProtKB/Swiss-Prot;Acc:Q9FPQ8]
19.9996	AT1G62990.1	1	23339880	1e-20	Homeobox protein knotted-1-like 7 [Source:UniProtKB/Swiss-Prot;Acc:Q9FPQ8]
19.9996	AT1G62990.1	1	23340053	1e-20	Homeobox protein knotted-1-like 7 [Source:UniProtKB/Swiss-Prot;Acc:Q9FPQ8]
19.9996	AT1G62990.1	1	23340404	1e-20	Homeobox protein knotted-1-like 7 [Source:UniProtKB/Swiss-Prot;Acc:Q9FPQ8]
19.9996	AT1G62990.1	1	23340409	1e-20	Homeobox protein knotted-1-like 7 [Source:UniProtKB/Swiss-Prot;Acc:Q9FPQ8]
19.9996	AT1G62990.1	1	23340458	1e-20	Homeobox protein knotted-1-like 7 [Source:UniProtKB/Swiss-Prot;Acc:Q9FPQ8]
19.9996	AT1G62990.1	1	23340512	1e-20	Homeobox protein knotted-1-like 7 [Source:UniProtKB/Swiss-Prot;Acc:Q9FPQ8]
19.9996	AT1G62990.1	1	23340534	1e-20	Homeobox protein knotted-1-like 7 [Source:UniProtKB/Swiss-Prot;Acc:Q9FPQ8]
19.9996	AT1G62990.1	1	23340535	1e-20	Homeobox protein knotted-1-like 7 [Source:UniProtKB/Swiss-Prot;Acc:Q9FPQ8]
19.9996	AT1G62990.1	1	23340560	1e-20	Homeobox protein knotted-1-like 7 [Source:UniProtKB/Swiss-Prot;Acc:Q9FPQ8]
19.9996	AT1G62990.1	1	23340621	1e-20	Homeobox protein knotted-1-like 7 [Source:UniProtKB/Swiss-Prot;Acc:Q9FPQ8]
19.9996	AT1G62990.1	1	23340881	1e-20	Homeobox protein knotted-1-like 7 [Source:UniProtKB/Swiss-Prot;Acc:Q9FPQ8]
19.9996	AT1G62990.1	1	23340910	1e-20	Homeobox protein knotted-1-like 7 [Source:UniProtKB/Swiss-Prot;Acc:Q9FPQ8]
19.9996	AT1G62990.1	1	23340947	1e-20	Homeobox protein knotted-1-like 7 [Source:UniProtKB/Swiss-Prot;Acc:Q9FPQ8]
19.9996	AT1G62990.1	1	23341152	1e-20	Homeobox protein knotted-1-like 7 [Source:UniProtKB/Swiss-Prot;Acc:Q9FPQ8]
19.9996	AT1G62990.1	1	23341196	1e-20	Homeobox protein knotted-1-like 7 [Source:UniProtKB/Swiss-Prot;Acc:Q9FPQ8]
19.9996	AT1G62990.1	1	23341365	1e-20	Homeobox protein knotted-1-like 7 [Source:UniProtKB/Swiss-Prot;Acc:Q9FPQ8]
19.9996	AT1G63000.1	1	23342339	1e-20	Bifunctional dTDP-4-dehydrorhamnose 3,5-epimerase/dTDP-4-dehydrorhamnose reductase [Source:UniProtKB/Swiss-Prot;Acc:Q9LQ04]
19.9996	AT1G63010.5	1	23347327	1e-20	Major Facilitator Superfamily with SPX (SYG1/Pho81/XPR1) domain-containing protein [Source:UniProtKB/TrEMBL;Acc:F4I0G7]
19.9996	AT1G63010.5	1	23347544	1e-20	Major Facilitator Superfamily with SPX (SYG1/Pho81/XPR1) domain-containing protein [Source:UniProtKB/TrEMBL;Acc:F4I0G7]
19.9996	AT1G63010.5	1	23347628	1e-20	Major Facilitator Superfamily with SPX (SYG1/Pho81/XPR1) domain-containing protein [Source:UniProtKB/TrEMBL;Acc:F4I0G7]
19.9996	AT1G63010.5	1	23347643	1e-20	Major Facilitator Superfamily with SPX (SYG1/Pho81/XPR1) domain-containing protein [Source:UniProtKB/TrEMBL;Acc:F4I0G7]
19.9996	AT1G63010.5	1	23348071	1e-20	Major Facilitator Superfamily with SPX (SYG1/Pho81/XPR1) domain-containing protein [Source:UniProtKB/TrEMBL;Acc:F4I0G7]
19.9996	AT1G63010.5	1	23348074	1e-20	Major Facilitator Superfamily with SPX (SYG1/Pho81/XPR1) domain-containing protein [Source:UniProtKB/TrEMBL;Acc:F4I0G7]
19.9996	AT1G63010.5	1	23348281	1e-20	Major Facilitator Superfamily with SPX (SYG1/Pho81/XPR1) domain-containing protein [Source:UniProtKB/TrEMBL;Acc:F4I0G7]
19.9996	AT1G63010.5	1	23349395	1e-20	Major Facilitator Superfamily with SPX (SYG1/Pho81/XPR1) domain-containing protein [Source:UniProtKB/TrEMBL;Acc:F4I0G7]
19.9996	AT1G63010.5	1	23349444	1e-20	Major Facilitator Superfamily with SPX (SYG1/Pho81/XPR1) domain-containing protein [Source:UniProtKB/TrEMBL;Acc:F4I0G7]
19.9996	AT1G63010.5	1	23349615	1e-20	Major Facilitator Superfamily with SPX (SYG1/Pho81/XPR1) domain-containing protein [Source:UniProtKB/TrEMBL;Acc:F4I0G7]
19.9996	AT1G63010.5	1	23352395	1e-20	Major Facilitator Superfamily with SPX (SYG1/Pho81/XPR1) domain-containing protein [Source:UniProtKB/TrEMBL;Acc:F4I0G7]
19.9996	AT1G63020.1	1	23363544	1e-20	DNA-directed RNA polymerase IV subunit 1 [Source:UniProtKB/Swiss-Prot;Acc:Q9LQ02]
19.9996	AT1G63020.2	1	23355924	1e-20	DNA-directed RNA polymerase IV subunit 1 [Source:UniProtKB/Swiss-Prot;Acc:Q9LQ02]
19.9996	AT1G63020.2	1	23356182	1e-20	DNA-directed RNA polymerase IV subunit 1 [Source:UniProtKB/Swiss-Prot;Acc:Q9LQ02]
19.9996	AT1G63020.2	1	23356890	1e-20	DNA-directed RNA polymerase IV subunit 1 [Source:UniProtKB/Swiss-Prot;Acc:Q9LQ02]
19.9996	AT1G63020.2	1	23356918	1e-20	DNA-directed RNA polymerase IV subunit 1 [Source:UniProtKB/Swiss-Prot;Acc:Q9LQ02]
19.9996	AT1G63020.2	1	23356942	1e-20	DNA-directed RNA polymerase IV subunit 1 [Source:UniProtKB/Swiss-Prot;Acc:Q9LQ02]
19.9996	AT1G63020.2	1	23357209	1e-20	DNA-directed RNA polymerase IV subunit 1 [Source:UniProtKB/Swiss-Prot;Acc:Q9LQ02]
19.9996	AT1G63020.2	1	23357251	1e-20	DNA-directed RNA polymerase IV subunit 1 [Source:UniProtKB/Swiss-Prot;Acc:Q9LQ02]
19.9996	AT1G63020.2	1	23357266	1e-20	DNA-directed RNA polymerase IV subunit 1 [Source:UniProtKB/Swiss-Prot;Acc:Q9LQ02]
19.9996	AT1G63020.2	1	23357350	1e-20	DNA-directed RNA polymerase IV subunit 1 [Source:UniProtKB/Swiss-Prot;Acc:Q9LQ02]
19.9996	AT1G63020.2	1	23357646	1e-20	DNA-directed RNA polymerase IV subunit 1 [Source:UniProtKB/Swiss-Prot;Acc:Q9LQ02]
19.9996	AT1G63020.2	1	23357647	1e-20	DNA-directed RNA polymerase IV subunit 1 [Source:UniProtKB/Swiss-Prot;Acc:Q9LQ02]
19.9996	AT1G63020.2	1	23358444	1e-20	DNA-directed RNA polymerase IV subunit 1 [Source:UniProtKB/Swiss-Prot;Acc:Q9LQ02]
19.9996	AT1G63020.2	1	23359098	1e-20	DNA-directed RNA polymerase IV subunit 1 [Source:UniProtKB/Swiss-Prot;Acc:Q9LQ02]
19.9996	AT1G63020.2	1	23359129	1e-20	DNA-directed RNA polymerase IV subunit 1 [Source:UniProtKB/Swiss-Prot;Acc:Q9LQ02]
19.9996	AT1G63020.2	1	23359512	1e-20	DNA-directed RNA polymerase IV subunit 1 [Source:UniProtKB/Swiss-Prot;Acc:Q9LQ02]
19.9996	AT1G63020.2	1	23359720	1e-20	DNA-directed RNA polymerase IV subunit 1 [Source:UniProtKB/Swiss-Prot;Acc:Q9LQ02]
19.9996	AT1G63020.2	1	23359737	1e-20	DNA-directed RNA polymerase IV subunit 1 [Source:UniProtKB/Swiss-Prot;Acc:Q9LQ02]
19.9996	AT1G63020.2	1	23359767	1e-20	DNA-directed RNA polymerase IV subunit 1 [Source:UniProtKB/Swiss-Prot;Acc:Q9LQ02]
19.9996	AT1G63020.2	1	23359771	1e-20	DNA-directed RNA polymerase IV subunit 1 [Source:UniProtKB/Swiss-Prot;Acc:Q9LQ02]
19.9996	AT1G63020.2	1	23359775	1e-20	DNA-directed RNA polymerase IV subunit 1 [Source:UniProtKB/Swiss-Prot;Acc:Q9LQ02]
19.9996	AT1G63020.2	1	23359883	1e-20	DNA-directed RNA polymerase IV subunit 1 [Source:UniProtKB/Swiss-Prot;Acc:Q9LQ02]
19.9996	AT1G63020.2	1	23359975	1e-20	DNA-directed RNA polymerase IV subunit 1 [Source:UniProtKB/Swiss-Prot;Acc:Q9LQ02]
19.9996	AT1G63020.2	1	23360122	1e-20	DNA-directed RNA polymerase IV subunit 1 [Source:UniProtKB/Swiss-Prot;Acc:Q9LQ02]
19.9996	AT1G63020.2	1	23360148	1e-20	DNA-directed RNA polymerase IV subunit 1 [Source:UniProtKB/Swiss-Prot;Acc:Q9LQ02]
19.9996	AT1G63020.2	1	23360258	1e-20	DNA-directed RNA polymerase IV subunit 1 [Source:UniProtKB/Swiss-Prot;Acc:Q9LQ02]
19.9996	AT1G63020.2	1	23360344	1e-20	DNA-directed RNA polymerase IV subunit 1 [Source:UniProtKB/Swiss-Prot;Acc:Q9LQ02]
19.9996	AT1G63020.2	1	23360405	1e-20	DNA-directed RNA polymerase IV subunit 1 [Source:UniProtKB/Swiss-Prot;Acc:Q9LQ02]
19.9996	AT1G63020.2	1	23360411	1e-20	DNA-directed RNA polymerase IV subunit 1 [Source:UniProtKB/Swiss-Prot;Acc:Q9LQ02]
19.9996	AT1G63020.2	1	23360412	1e-20	DNA-directed RNA polymerase IV subunit 1 [Source:UniProtKB/Swiss-Prot;Acc:Q9LQ02]
19.9996	AT1G63020.2	1	23360422	1e-20	DNA-directed RNA polymerase IV subunit 1 [Source:UniProtKB/Swiss-Prot;Acc:Q9LQ02]
19.9996	AT1G63020.2	1	23360613	1e-20	DNA-directed RNA polymerase IV subunit 1 [Source:UniProtKB/Swiss-Prot;Acc:Q9LQ02]
19.9996	AT1G63020.2	1	23360816	1e-20	DNA-directed RNA polymerase IV subunit 1 [Source:UniProtKB/Swiss-Prot;Acc:Q9LQ02]
19.9996	AT1G63020.2	1	23361112	1e-20	DNA-directed RNA polymerase IV subunit 1 [Source:UniProtKB/Swiss-Prot;Acc:Q9LQ02]
19.9996	AT1G63020.2	1	23361149	1e-20	DNA-directed RNA polymerase IV subunit 1 [Source:UniProtKB/Swiss-Prot;Acc:Q9LQ02]
19.9996	AT1G63020.2	1	23361367	1e-20	DNA-directed RNA polymerase IV subunit 1 [Source:UniProtKB/Swiss-Prot;Acc:Q9LQ02]
19.9996	AT1G63020.2	1	23361368	1e-20	DNA-directed RNA polymerase IV subunit 1 [Source:UniProtKB/Swiss-Prot;Acc:Q9LQ02]
19.9996	AT1G63020.2	1	23361369	1e-20	DNA-directed RNA polymerase IV subunit 1 [Source:UniProtKB/Swiss-Prot;Acc:Q9LQ02]
19.9996	AT1G63020.2	1	23361371	1e-20	DNA-directed RNA polymerase IV subunit 1 [Source:UniProtKB/Swiss-Prot;Acc:Q9LQ02]
19.9996	AT1G63020.2	1	23361386	1e-20	DNA-directed RNA polymerase IV subunit 1 [Source:UniProtKB/Swiss-Prot;Acc:Q9LQ02]
19.9996	AT1G63020.2	1	23361428	1e-20	DNA-directed RNA polymerase IV subunit 1 [Source:UniProtKB/Swiss-Prot;Acc:Q9LQ02]
19.9996	AT1G63020.2	1	23361437	1e-20	DNA-directed RNA polymerase IV subunit 1 [Source:UniProtKB/Swiss-Prot;Acc:Q9LQ02]
19.9996	AT1G63020.2	1	23361441	1e-20	DNA-directed RNA polymerase IV subunit 1 [Source:UniProtKB/Swiss-Prot;Acc:Q9LQ02]
19.9996	AT1G63020.2	1	23361456	1e-20	DNA-directed RNA polymerase IV subunit 1 [Source:UniProtKB/Swiss-Prot;Acc:Q9LQ02]
19.9996	AT1G63020.2	1	23361486	1e-20	DNA-directed RNA polymerase IV subunit 1 [Source:UniProtKB/Swiss-Prot;Acc:Q9LQ02]
19.9996	AT1G63020.2	1	23361531	1e-20	DNA-directed RNA polymerase IV subunit 1 [Source:UniProtKB/Swiss-Prot;Acc:Q9LQ02]
19.9996	AT1G63020.2	1	23361545	1e-20	DNA-directed RNA polymerase IV subunit 1 [Source:UniProtKB/Swiss-Prot;Acc:Q9LQ02]
19.9996	AT1G63020.2	1	23361556	1e-20	DNA-directed RNA polymerase IV subunit 1 [Source:UniProtKB/Swiss-Prot;Acc:Q9LQ02]
19.9996	AT1G63020.2	1	23361578	1e-20	DNA-directed RNA polymerase IV subunit 1 [Source:UniProtKB/Swiss-Prot;Acc:Q9LQ02]
19.9996	AT1G63020.2	1	23361879	1e-20	DNA-directed RNA polymerase IV subunit 1 [Source:UniProtKB/Swiss-Prot;Acc:Q9LQ02]
19.9996	AT1G63020.2	1	23362936	1e-20	DNA-directed RNA polymerase IV subunit 1 [Source:UniProtKB/Swiss-Prot;Acc:Q9LQ02]
19.9996	AT1G63020.2	1	23363133	1e-20	DNA-directed RNA polymerase IV subunit 1 [Source:UniProtKB/Swiss-Prot;Acc:Q9LQ02]
19.9996	AT1G63030.1	1	23366964	1e-20	Dehydration-responsive element-binding protein 1E [Source:UniProtKB/Swiss-Prot;Acc:Q9SGJ6]
19.9996	AT1G63030.1	1	23367055	1e-20	Dehydration-responsive element-binding protein 1E [Source:UniProtKB/Swiss-Prot;Acc:Q9SGJ6]
19.9996	AT1G63030.1	1	23367532	1e-20	Dehydration-responsive element-binding protein 1E [Source:UniProtKB/Swiss-Prot;Acc:Q9SGJ6]
19.9996	AT1G63030.1	1	23368165	1e-20	Dehydration-responsive element-binding protein 1E [Source:UniProtKB/Swiss-Prot;Acc:Q9SGJ6]
19.9996	AT1G63040.1	1	23370609	1e-20	#N/A
19.9996	AT1G63040.1	1	23371876	1e-20	#N/A
19.9996	AT1G63050.1	1	23375695	1e-20	LPLAT2 [Source:UniProtKB/TrEMBL;Acc:A0A178WEX3]
19.9996	AT1G63050.1	1	23375800	1e-20	LPLAT2 [Source:UniProtKB/TrEMBL;Acc:A0A178WEX3]
19.9996	AT1G63050.1	1	23377804	1e-20	LPLAT2 [Source:UniProtKB/TrEMBL;Acc:A0A178WEX3]
19.9996	AT1G63050.1	1	23378318	1e-20	LPLAT2 [Source:UniProtKB/TrEMBL;Acc:A0A178WEX3]
19.9996	AT1G63060.1	1	23384863	1e-20	Putative uncharacterized protein [Source:UniProtKB/TrEMBL;Acc:Q9CAN7]
19.9996	AT1G63080.1	1	23390676	1e-20	Pentatricopeptide repeat-containing protein At1g63080, mitochondrial [Source:UniProtKB/Swiss-Prot;Acc:Q9CAN5]
19.9996	AT1G63090.1	1	23392576	1e-20	F-box protein PP2-A11 [Source:UniProtKB/Swiss-Prot;Acc:Q9CAN4]
19.9996	AT1G63090.1	1	23393631	1e-20	F-box protein PP2-A11 [Source:UniProtKB/Swiss-Prot;Acc:Q9CAN4]
19.9996	AT1G63090.1	1	23393732	1e-20	F-box protein PP2-A11 [Source:UniProtKB/Swiss-Prot;Acc:Q9CAN4]
19.9996	AT1G63100.1	1	23398399	1e-20	Scarecrow-like protein 28 [Source:UniProtKB/Swiss-Prot;Acc:Q9CAN3]
19.9996	AT1G63110.3	1	23406884	1e-20	GPI transamidase subunit PIG-U [Source:UniProtKB/TrEMBL;Acc:F4I1Z0]
19.9996	AT1G63110.3	1	23408095	1e-20	GPI transamidase subunit PIG-U [Source:UniProtKB/TrEMBL;Acc:F4I1Z0]
19.693	AT1G63020.2	1	23363054	2.03e-20	DNA-directed RNA polymerase IV subunit 1 [Source:UniProtKB/Swiss-Prot;Acc:Q9LQ02]
19.6815	AT1G62981.2	1	23335361	2.08e-20	F16P17.15 [Source:UniProtKB/TrEMBL;Acc:Q9LQ06]
19.6815	AT1G62981.2	1	23335645	2.08e-20	F16P17.15 [Source:UniProtKB/TrEMBL;Acc:Q9LQ06]
19.6815	AT1G62990.1	1	23336840	2.08e-20	Homeobox protein knotted-1-like 7 [Source:UniProtKB/Swiss-Prot;Acc:Q9FPQ8]
19.6815	AT1G62990.1	1	23336865	2.08e-20	Homeobox protein knotted-1-like 7 [Source:UniProtKB/Swiss-Prot;Acc:Q9FPQ8]
19.6815	AT1G62990.1	1	23336867	2.08e-20	Homeobox protein knotted-1-like 7 [Source:UniProtKB/Swiss-Prot;Acc:Q9FPQ8]
19.6815	AT1G62990.1	1	23337139	2.08e-20	Homeobox protein knotted-1-like 7 [Source:UniProtKB/Swiss-Prot;Acc:Q9FPQ8]
19.6815	AT1G62990.1	1	23337145	2.08e-20	Homeobox protein knotted-1-like 7 [Source:UniProtKB/Swiss-Prot;Acc:Q9FPQ8]
19.6815	AT1G62990.1	1	23337193	2.08e-20	Homeobox protein knotted-1-like 7 [Source:UniProtKB/Swiss-Prot;Acc:Q9FPQ8]
19.6815	AT1G62990.1	1	23337214	2.08e-20	Homeobox protein knotted-1-like 7 [Source:UniProtKB/Swiss-Prot;Acc:Q9FPQ8]
19.6815	AT1G62990.1	1	23337238	2.08e-20	Homeobox protein knotted-1-like 7 [Source:UniProtKB/Swiss-Prot;Acc:Q9FPQ8]
19.6815	AT1G62990.1	1	23337243	2.08e-20	Homeobox protein knotted-1-like 7 [Source:UniProtKB/Swiss-Prot;Acc:Q9FPQ8]
19.6815	AT1G62990.1	1	23337264	2.08e-20	Homeobox protein knotted-1-like 7 [Source:UniProtKB/Swiss-Prot;Acc:Q9FPQ8]
19.6815	AT1G62990.1	1	23337433	2.08e-20	Homeobox protein knotted-1-like 7 [Source:UniProtKB/Swiss-Prot;Acc:Q9FPQ8]
19.6815	AT1G62990.1	1	23337451	2.08e-20	Homeobox protein knotted-1-like 7 [Source:UniProtKB/Swiss-Prot;Acc:Q9FPQ8]
19.6815	AT1G62990.1	1	23337454	2.08e-20	Homeobox protein knotted-1-like 7 [Source:UniProtKB/Swiss-Prot;Acc:Q9FPQ8]
19.6815	AT1G62990.1	1	23337482	2.08e-20	Homeobox protein knotted-1-like 7 [Source:UniProtKB/Swiss-Prot;Acc:Q9FPQ8]
19.6815	AT1G62990.1	1	23337515	2.08e-20	Homeobox protein knotted-1-like 7 [Source:UniProtKB/Swiss-Prot;Acc:Q9FPQ8]
19.6815	AT1G62990.1	1	23337522	2.08e-20	Homeobox protein knotted-1-like 7 [Source:UniProtKB/Swiss-Prot;Acc:Q9FPQ8]
19.5942	AT1G62990.1	1	23338340	2.55e-20	Homeobox protein knotted-1-like 7 [Source:UniProtKB/Swiss-Prot;Acc:Q9FPQ8]
19.5809	AT1G63020.2	1	23361671	2.63e-20	DNA-directed RNA polymerase IV subunit 1 [Source:UniProtKB/Swiss-Prot;Acc:Q9LQ02]
19.5694	AT1G62990.1	1	23338094	2.7e-20	Homeobox protein knotted-1-like 7 [Source:UniProtKB/Swiss-Prot;Acc:Q9FPQ8]
19.5632	AT1G63020.2	1	23361915	2.73e-20	DNA-directed RNA polymerase IV subunit 1 [Source:UniProtKB/Swiss-Prot;Acc:Q9LQ02]
19.4556	AT1G62990.1	1	23337908	3.5e-20	Homeobox protein knotted-1-like 7 [Source:UniProtKB/Swiss-Prot;Acc:Q9FPQ8]
19.4556	AT1G63050.1	1	23375355	3.5e-20	LPLAT2 [Source:UniProtKB/TrEMBL;Acc:A0A178WEX3]
19.4337	AT1G62990.1	1	23337790	3.68e-20	Homeobox protein knotted-1-like 7 [Source:UniProtKB/Swiss-Prot;Acc:Q9FPQ8]
19.4337	AT1G62990.1	1	23338102	3.68e-20	Homeobox protein knotted-1-like 7 [Source:UniProtKB/Swiss-Prot;Acc:Q9FPQ8]
19.4337	AT1G62990.1	1	23338112	3.68e-20	Homeobox protein knotted-1-like 7 [Source:UniProtKB/Swiss-Prot;Acc:Q9FPQ8]
19.4337	AT1G62990.1	1	23338114	3.68e-20	Homeobox protein knotted-1-like 7 [Source:UniProtKB/Swiss-Prot;Acc:Q9FPQ8]
19.4337	AT1G62990.1	1	23338118	3.68e-20	Homeobox protein knotted-1-like 7 [Source:UniProtKB/Swiss-Prot;Acc:Q9FPQ8]
19.4337	AT1G63030.1	1	23368859	3.68e-20	Dehydration-responsive element-binding protein 1E [Source:UniProtKB/Swiss-Prot;Acc:Q9SGJ6]
19.3856	AT1G63120.1	1	23410919	4.12e-20	RHOMBOID-like protein 2 [Source:UniProtKB/Swiss-Prot;Acc:Q9CAN1]
19.348	AT1G62980.1	1	23333516	4.49e-20	Expansin-A18 [Source:UniProtKB/Swiss-Prot;Acc:Q9LQ07]
19.348	AT1G62980.1	1	23333682	4.49e-20	Expansin-A18 [Source:UniProtKB/Swiss-Prot;Acc:Q9LQ07]
19.1763	AT1G63005.1	1	23345638	6.66e-20	MIR399B; miRNA [Source:TAIR;Acc:AT1G63005]
19.0648	AT1G63160.1	1	23423962	8.61e-20	Replication factor C subunit 2 [Source:UniProtKB/Swiss-Prot;Acc:Q9CAM7]
19.0648	AT1G63180.1	1	23428739	8.61e-20	UGE3 [Source:UniProtKB/TrEMBL;Acc:A0A178WIC1]
19.0556	AT1G64410.1	1	23933132	8.8e-20	#N/A
19.0292	AT1G63020.2	1	23361527	9.35e-20	DNA-directed RNA polymerase IV subunit 1 [Source:UniProtKB/Swiss-Prot;Acc:Q9LQ02]
18.9657	AT1G63020.2	1	23363293	1.08e-19	DNA-directed RNA polymerase IV subunit 1 [Source:UniProtKB/Swiss-Prot;Acc:Q9LQ02]
18.7401	AT1G65050.1	1	24165208	1.82e-19	TRAF-like superfamily protein [Source:TAIR;Acc:AT1G65050]
18.5658	AT1G63160.1	1	23422980	2.72e-19	Replication factor C subunit 2 [Source:UniProtKB/Swiss-Prot;Acc:Q9CAM7]
18.4773	AT1G63010.5	1	23353087	3.33e-19	Major Facilitator Superfamily with SPX (SYG1/Pho81/XPR1) domain-containing protein [Source:UniProtKB/TrEMBL;Acc:F4I0G7]
18.4773	AT1G63010.5	1	23353382	3.33e-19	Major Facilitator Superfamily with SPX (SYG1/Pho81/XPR1) domain-containing protein [Source:UniProtKB/TrEMBL;Acc:F4I0G7]
18.4773	AT1G63010.5	1	23353671	3.33e-19	Major Facilitator Superfamily with SPX (SYG1/Pho81/XPR1) domain-containing protein [Source:UniProtKB/TrEMBL;Acc:F4I0G7]
18.4773	AT1G63020.2	1	23353849	3.33e-19	DNA-directed RNA polymerase IV subunit 1 [Source:UniProtKB/Swiss-Prot;Acc:Q9LQ02]
18.4773	AT1G63020.2	1	23354110	3.33e-19	DNA-directed RNA polymerase IV subunit 1 [Source:UniProtKB/Swiss-Prot;Acc:Q9LQ02]
18.2975	AT1G62990.1	1	23338234	5.04e-19	Homeobox protein knotted-1-like 7 [Source:UniProtKB/Swiss-Prot;Acc:Q9FPQ8]
18.2686	AT1G63206.1	1	23441919	5.39e-19	Cystatin/monellin superfamily protein [Source:TAIR;Acc:AT1G63206]
18.2492	AT1G63040.1	1	23370740	5.63e-19	#N/A
18.1552	AT1G63000.1	1	23344439	6.99e-19	Bifunctional dTDP-4-dehydrorhamnose 3,5-epimerase/dTDP-4-dehydrorhamnose reductase [Source:UniProtKB/Swiss-Prot;Acc:Q9LQ04]
18.1331	AT1G62980.1	1	23333385	7.36e-19	Expansin-A18 [Source:UniProtKB/Swiss-Prot;Acc:Q9LQ07]
18.0297	AT1G63990.1	1	23744568	9.34e-19	Meiotic recombination protein SPO11-2 [Source:UniProtKB/Swiss-Prot;Acc:Q9M4A1]
18.0174	AT1G63020.2	1	23361904	9.61e-19	DNA-directed RNA polymerase IV subunit 1 [Source:UniProtKB/Swiss-Prot;Acc:Q9LQ02]
17.9467	AT1G63020.2	1	23363333	1.13e-18	DNA-directed RNA polymerase IV subunit 1 [Source:UniProtKB/Swiss-Prot;Acc:Q9LQ02]
17.8209	AT1G63180.1	1	23430316	1.51e-18	UGE3 [Source:UniProtKB/TrEMBL;Acc:A0A178WIC1]
17.8209	AT1G63180.1	1	23430369	1.51e-18	UGE3 [Source:UniProtKB/TrEMBL;Acc:A0A178WIC1]
17.8209	AT1G63190.1	1	23430872	1.51e-18	Cystatin/monellin superfamily protein [Source:TAIR;Acc:AT1G63190]
17.8209	AT1G63190.1	1	23431755	1.51e-18	Cystatin/monellin superfamily protein [Source:TAIR;Acc:AT1G63190]
17.8209	AT1G63190.1	1	23431957	1.51e-18	Cystatin/monellin superfamily protein [Source:TAIR;Acc:AT1G63190]
17.8209	AT1G63205.1	1	23438799	1.51e-18	Cystatin/monellin superfamily protein [Source:UniProtKB/TrEMBL;Acc:Q9CAM2]
17.8209	AT1G63210.1	1	23447580	1.51e-18	Transcription elongation factor SPT6-like [Source:UniProtKB/Swiss-Prot;Acc:Q9CAM1]
17.8209	AT1G63210.1	1	23447860	1.51e-18	Transcription elongation factor SPT6-like [Source:UniProtKB/Swiss-Prot;Acc:Q9CAM1]
17.813	AT1G62880.1	1	23292940	1.54e-18	Protein cornichon homolog 3 [Source:UniProtKB/Swiss-Prot;Acc:Q8GWT5]
17.813	AT1G62880.1	1	23293356	1.54e-18	Protein cornichon homolog 3 [Source:UniProtKB/Swiss-Prot;Acc:Q8GWT5]
17.5968	AT1G62880.2	1	23294721	2.53e-18	Protein cornichon homolog 3 [Source:UniProtKB/Swiss-Prot;Acc:Q8GWT5]
17.5968	AT1G62880.2	1	23295200	2.53e-18	Protein cornichon homolog 3 [Source:UniProtKB/Swiss-Prot;Acc:Q8GWT5]
17.5968	AT1G62880.2	1	23295473	2.53e-18	Protein cornichon homolog 3 [Source:UniProtKB/Swiss-Prot;Acc:Q8GWT5]
17.5968	AT1G62914.1	1	23303404	2.53e-18	Pentatricopeptide repeat-containing protein At1g62914, mitochondrial [Source:UniProtKB/Swiss-Prot;Acc:Q9LQ15]
17.5968	AT1G62914.1	1	23303443	2.53e-18	Pentatricopeptide repeat-containing protein At1g62914, mitochondrial [Source:UniProtKB/Swiss-Prot;Acc:Q9LQ15]
17.5968	AT1G62920.1	1	23304548	2.53e-18	CONTAINS InterPro DOMAIN/s: Proteasome maturation factor UMP1 (InterPro:IPR008012); BEST Arabidopsis thaliana protein match is: Proteasome maturation factor UMP1 (TAIR:AT1G67250.1); Has 70 Blast hits to 70 proteins in 15 species: Archae - 0; Bacteri /.../ Metazoa - 0; Fungi - 0; Plants - 70; Viruses - 0; Other Eukaryotes - 0 (source: NCBI BLink). [Source:TAIR;Acc:AT1G62920]
17.5968	AT1G62920.1	1	23306532	2.53e-18	CONTAINS InterPro DOMAIN/s: Proteasome maturation factor UMP1 (InterPro:IPR008012); BEST Arabidopsis thaliana protein match is: Proteasome maturation factor UMP1 (TAIR:AT1G67250.1); Has 70 Blast hits to 70 proteins in 15 species: Archae - 0; Bacteri /.../ Metazoa - 0; Fungi - 0; Plants - 70; Viruses - 0; Other Eukaryotes - 0 (source: NCBI BLink). [Source:TAIR;Acc:AT1G62920]
17.5968	AT1G62935.1	1	23309793	2.53e-18	unknown protein; FUNCTIONS IN: molecular_function unknown; INVOLVED IN: biological_process unknown; LOCATED IN: endomembrane system; Has 45 Blast hits to 45 proteins in 13 species: Archae - 0; Bacteria - 2; Metazoa - 6; Fungi - 0; Plants - 8; Viruse /.../ Other Eukaryotes - 29 (source: NCBI BLink). [Source:TAIR;Acc:AT1G62935]
17.5968	AT1G62940.1	1	23311685	2.53e-18	4-coumarate--CoA ligase-like 1 [Source:UniProtKB/Swiss-Prot;Acc:Q9LQ12]
17.5968	AT1G62940.1	1	23312223	2.53e-18	4-coumarate--CoA ligase-like 1 [Source:UniProtKB/Swiss-Prot;Acc:Q9LQ12]
17.5968	AT1G62940.1	1	23312250	2.53e-18	4-coumarate--CoA ligase-like 1 [Source:UniProtKB/Swiss-Prot;Acc:Q9LQ12]
17.5968	AT1G62940.1	1	23312283	2.53e-18	4-coumarate--CoA ligase-like 1 [Source:UniProtKB/Swiss-Prot;Acc:Q9LQ12]
17.5968	AT1G62940.1	1	23312310	2.53e-18	4-coumarate--CoA ligase-like 1 [Source:UniProtKB/Swiss-Prot;Acc:Q9LQ12]
17.5968	AT1G62940.1	1	23312321	2.53e-18	4-coumarate--CoA ligase-like 1 [Source:UniProtKB/Swiss-Prot;Acc:Q9LQ12]
17.5968	AT1G62940.1	1	23312324	2.53e-18	4-coumarate--CoA ligase-like 1 [Source:UniProtKB/Swiss-Prot;Acc:Q9LQ12]
17.5968	AT1G62940.1	1	23312335	2.53e-18	4-coumarate--CoA ligase-like 1 [Source:UniProtKB/Swiss-Prot;Acc:Q9LQ12]
17.5968	AT1G62940.1	1	23312339	2.53e-18	4-coumarate--CoA ligase-like 1 [Source:UniProtKB/Swiss-Prot;Acc:Q9LQ12]
17.5968	AT1G62940.1	1	23312356	2.53e-18	4-coumarate--CoA ligase-like 1 [Source:UniProtKB/Swiss-Prot;Acc:Q9LQ12]
17.5968	AT1G62940.1	1	23312357	2.53e-18	4-coumarate--CoA ligase-like 1 [Source:UniProtKB/Swiss-Prot;Acc:Q9LQ12]
17.5968	AT1G62940.1	1	23312648	2.53e-18	4-coumarate--CoA ligase-like 1 [Source:UniProtKB/Swiss-Prot;Acc:Q9LQ12]
17.5968	AT1G62940.1	1	23312805	2.53e-18	4-coumarate--CoA ligase-like 1 [Source:UniProtKB/Swiss-Prot;Acc:Q9LQ12]
17.5968	AT1G62940.1	1	23312911	2.53e-18	4-coumarate--CoA ligase-like 1 [Source:UniProtKB/Swiss-Prot;Acc:Q9LQ12]
17.5968	AT1G62940.1	1	23312995	2.53e-18	4-coumarate--CoA ligase-like 1 [Source:UniProtKB/Swiss-Prot;Acc:Q9LQ12]
17.5968	AT1G62940.1	1	23313144	2.53e-18	4-coumarate--CoA ligase-like 1 [Source:UniProtKB/Swiss-Prot;Acc:Q9LQ12]
17.5968	AT1G62940.1	1	23313145	2.53e-18	4-coumarate--CoA ligase-like 1 [Source:UniProtKB/Swiss-Prot;Acc:Q9LQ12]
17.5968	AT1G62940.1	1	23313627	2.53e-18	4-coumarate--CoA ligase-like 1 [Source:UniProtKB/Swiss-Prot;Acc:Q9LQ12]
17.5968	AT1G62950.1	1	23314434	2.53e-18	F16P17.10 protein [Source:UniProtKB/TrEMBL;Acc:Q9LQ11]
17.5968	AT1G62950.1	1	23315225	2.53e-18	F16P17.10 protein [Source:UniProtKB/TrEMBL;Acc:Q9LQ11]
17.5968	AT1G62960.1	1	23319485	2.53e-18	Probable aminotransferase ACS10 [Source:UniProtKB/Swiss-Prot;Acc:Q9LQ10]
17.5968	AT1G62970.1	1	23322575	2.53e-18	Chaperone DnaJ-domain superfamily protein [Source:UniProtKB/TrEMBL;Acc:Q0WQM3]
17.5968	AT1G62970.1	1	23322579	2.53e-18	Chaperone DnaJ-domain superfamily protein [Source:UniProtKB/TrEMBL;Acc:Q0WQM3]
17.5968	AT1G62970.1	1	23322654	2.53e-18	Chaperone DnaJ-domain superfamily protein [Source:UniProtKB/TrEMBL;Acc:Q0WQM3]
17.5968	AT1G62970.1	1	23322660	2.53e-18	Chaperone DnaJ-domain superfamily protein [Source:UniProtKB/TrEMBL;Acc:Q0WQM3]
17.5968	AT1G62970.1	1	23322929	2.53e-18	Chaperone DnaJ-domain superfamily protein [Source:UniProtKB/TrEMBL;Acc:Q0WQM3]
17.5968	AT1G62970.1	1	23323144	2.53e-18	Chaperone DnaJ-domain superfamily protein [Source:UniProtKB/TrEMBL;Acc:Q0WQM3]
17.5968	AT1G62970.1	1	23323299	2.53e-18	Chaperone DnaJ-domain superfamily protein [Source:UniProtKB/TrEMBL;Acc:Q0WQM3]
17.5968	AT1G62970.1	1	23325194	2.53e-18	Chaperone DnaJ-domain superfamily protein [Source:UniProtKB/TrEMBL;Acc:Q0WQM3]
17.5968	AT1G62970.1	1	23325335	2.53e-18	Chaperone DnaJ-domain superfamily protein [Source:UniProtKB/TrEMBL;Acc:Q0WQM3]
17.4696	AT1G62990.1	1	23337992	3.39e-18	Homeobox protein knotted-1-like 7 [Source:UniProtKB/Swiss-Prot;Acc:Q9FPQ8]
17.2537	AT1G63420.1	1	23517736	5.58e-18	Glycosyltransferase [Source:UniProtKB/TrEMBL;Acc:F4I232]
17.2525	AT1G64520.1	1	23959186	5.59e-18	RPN12a [Source:UniProtKB/TrEMBL;Acc:A0A178WH62]
17.1875	AT1G63040.1	1	23373025	6.49e-18	#N/A
17.1659	AT1G62990.1	1	23336958	6.83e-18	Homeobox protein knotted-1-like 7 [Source:UniProtKB/Swiss-Prot;Acc:Q9FPQ8]
17.0761	AT1G62870.1	1	23283231	8.39e-18	F16P17.2 protein [Source:UniProtKB/TrEMBL;Acc:Q9LQ19]
16.9833	AT1G63170.1	1	23427516	1.04e-17	E3 ubiquitin-protein ligase At1g63170 [Source:UniProtKB/Swiss-Prot;Acc:Q8LDB8]
16.8691	AT1G63140.1	1	23418892	1.35e-17	O-methyltransferase family protein [Source:TAIR;Acc:AT1G63140]
16.7773	AT1G62920.1	1	23304829	1.67e-17	CONTAINS InterPro DOMAIN/s: Proteasome maturation factor UMP1 (InterPro:IPR008012); BEST Arabidopsis thaliana protein match is: Proteasome maturation factor UMP1 (TAIR:AT1G67250.1); Has 70 Blast hits to 70 proteins in 15 species: Archae - 0; Bacteri /.../ Metazoa - 0; Fungi - 0; Plants - 70; Viruses - 0; Other Eukaryotes - 0 (source: NCBI BLink). [Source:TAIR;Acc:AT1G62920]
16.6474	AT1G64110.1	1	23802518	2.25e-17	P-loop containing nucleoside triphosphate hydrolases superfamily protein [Source:UniProtKB/TrEMBL;Acc:F4I5A3]
16.6458	AT1G62970.1	1	23323136	2.26e-17	Chaperone DnaJ-domain superfamily protein [Source:UniProtKB/TrEMBL;Acc:Q0WQM3]
16.5999	AT1G65790.1	1	24468662	2.51e-17	Receptor-like serine/threonine-protein kinase SD1-7 [Source:UniProtKB/Swiss-Prot;Acc:Q39086]
16.5479	AT1G62970.1	1	23324299	2.83e-17	Chaperone DnaJ-domain superfamily protein [Source:UniProtKB/TrEMBL;Acc:Q0WQM3]
16.5292	AT1G63060.1	1	23385554	2.96e-17	Putative uncharacterized protein [Source:UniProtKB/TrEMBL;Acc:Q9CAN7]
16.4694	AT1G64405.1	1	23925132	3.39e-17	At1g64405 [Source:UniProtKB/TrEMBL;Acc:Q3ECI5]
16.2919	AT1G64255.1	1	23847221	5.11e-17	MuDR family transposase [Source:UniProtKB/TrEMBL;Acc:F4I6P0]
16.2904	AT1G61750.1	1	22804329	5.12e-17	Cysteine-rich repeat secretory protein 1 [Source:UniProtKB/Swiss-Prot;Acc:Q9SYB1]
16.2904	AT1G61750.1	1	22805048	5.12e-17	Cysteine-rich repeat secretory protein 1 [Source:UniProtKB/Swiss-Prot;Acc:Q9SYB1]
16.2904	AT1G61750.1	1	22806165	5.12e-17	Cysteine-rich repeat secretory protein 1 [Source:UniProtKB/Swiss-Prot;Acc:Q9SYB1]
16.2904	AT1G61750.1	1	22806758	5.12e-17	Cysteine-rich repeat secretory protein 1 [Source:UniProtKB/Swiss-Prot;Acc:Q9SYB1]
16.2904	AT1G61750.1	1	22806776	5.12e-17	Cysteine-rich repeat secretory protein 1 [Source:UniProtKB/Swiss-Prot;Acc:Q9SYB1]
16.2904	AT1G61750.1	1	22807155	5.12e-17	Cysteine-rich repeat secretory protein 1 [Source:UniProtKB/Swiss-Prot;Acc:Q9SYB1]
16.2904	AT1G61800.1	1	22827214	5.12e-17	glucose-6-phosphate/phosphate translocator 2 [Source:TAIR;Acc:AT1G61800]
16.2859	AT1G63206.1	1	23441354	5.18e-17	Cystatin/monellin superfamily protein [Source:TAIR;Acc:AT1G63206]
15.9702	AT1G62870.1	1	23283233	1.07e-16	F16P17.2 protein [Source:UniProtKB/TrEMBL;Acc:Q9LQ19]
15.8063	AT1G62810.1	1	23262864	1.56e-16	Primary amine oxidase [Source:UniProtKB/Swiss-Prot;Acc:Q8H1H9]
15.7893	AT1G62970.1	1	23323386	1.62e-16	Chaperone DnaJ-domain superfamily protein [Source:UniProtKB/TrEMBL;Acc:Q0WQM3]
15.7834	AT1G64040.1	1	23761438	1.65e-16	Serine/threonine-protein phosphatase [Source:UniProtKB/TrEMBL;Acc:A0A178WMA0]
15.7251	AT1G61750.1	1	22805142	1.88e-16	Cysteine-rich repeat secretory protein 1 [Source:UniProtKB/Swiss-Prot;Acc:Q9SYB1]
15.721	AT1G63055.1	1	23379723	1.9e-16	Putative uncharacterized protein [Source:UniProtKB/TrEMBL;Acc:Q5XVH6]
15.6819	AT1G65070.2	1	24172868	2.08e-16	DNA mismatch repair protein MutS, type 2 [Source:UniProtKB/TrEMBL;Acc:Q9SS53]
15.6157	AT1G63190.1	1	23430897	2.42e-16	Cystatin/monellin superfamily protein [Source:TAIR;Acc:AT1G63190]
15.5902	AT1G63030.1	1	23368520	2.57e-16	Dehydration-responsive element-binding protein 1E [Source:UniProtKB/Swiss-Prot;Acc:Q9SGJ6]
15.5295	AT1G63180.1	1	23430452	2.95e-16	UGE3 [Source:UniProtKB/TrEMBL;Acc:A0A178WIC1]
15.4768	AT1G63190.1	1	23432554	3.34e-16	Cystatin/monellin superfamily protein [Source:TAIR;Acc:AT1G63190]
15.346	AT1G63750.1	1	23655393	4.51e-16	Disease resistance protein (TIR-NBS-LRR class) family [Source:UniProtKB/TrEMBL;Acc:Q9CAE0]
15.3152	AT1G63206.1	1	23440181	4.84e-16	Cystatin/monellin superfamily protein [Source:TAIR;Acc:AT1G63206]
15.2822	AT1G63200.1	1	23434666	5.22e-16	Cystatin/monellin superfamily protein [Source:UniProtKB/TrEMBL;Acc:Q9CAM3]
15.2788	AT1G63010.5	1	23347328	5.26e-16	Major Facilitator Superfamily with SPX (SYG1/Pho81/XPR1) domain-containing protein [Source:UniProtKB/TrEMBL;Acc:F4I0G7]
15.2788	AT1G63030.1	1	23367376	5.26e-16	Dehydration-responsive element-binding protein 1E [Source:UniProtKB/Swiss-Prot;Acc:Q9SGJ6]
15.2788	AT1G63030.1	1	23367394	5.26e-16	Dehydration-responsive element-binding protein 1E [Source:UniProtKB/Swiss-Prot;Acc:Q9SGJ6]
15.2788	AT1G63030.1	1	23367421	5.26e-16	Dehydration-responsive element-binding protein 1E [Source:UniProtKB/Swiss-Prot;Acc:Q9SGJ6]
15.201	AT1G63020.2	1	23356570	6.29e-16	DNA-directed RNA polymerase IV subunit 1 [Source:UniProtKB/Swiss-Prot;Acc:Q9LQ02]
15.1877	AT1G65740.1	1	24453924	6.49e-16	Probable F-box protein At1g65740 [Source:UniProtKB/Swiss-Prot;Acc:Q9SHY1]
15.1779	AT1G62860.1	1	23276197	6.64e-16	#N/A
15.1634	AT1G63090.1	1	23393768	6.86e-16	F-box protein PP2-A11 [Source:UniProtKB/Swiss-Prot;Acc:Q9CAN4]
15.1623	AT1G64440.1	1	23939918	6.88e-16	UDP-glucose 4-epimerase 4 [Source:UniProtKB/Swiss-Prot;Acc:Q9C7W7]
15.1068	AT1G64650.1	1	24027184	7.82e-16	At1g64650 [Source:UniProtKB/TrEMBL;Acc:Q6NLR2]
15.0156	AT1G62940.1	1	23312944	9.65e-16	4-coumarate--CoA ligase-like 1 [Source:UniProtKB/Swiss-Prot;Acc:Q9LQ12]
15.013	AT1G65160.1	1	24208107	9.71e-16	Ubiquitin carboxyl-terminal hydrolase family protein [Source:TAIR;Acc:AT1G65160]
14.9805	AT1G61260.1	1	22594192	1.05e-15	Protein of unknown function (DUF761) [Source:TAIR;Acc:AT1G61260]
14.9751	AT1G62990.1	1	23339540	1.06e-15	Homeobox protein knotted-1-like 7 [Source:UniProtKB/Swiss-Prot;Acc:Q9FPQ8]
14.8449	AT1G61320.1	1	22616958	1.43e-15	FBD-associated F-box protein At1g61320 [Source:UniProtKB/Swiss-Prot;Acc:O64788]
14.8449	AT1G61320.1	1	22616976	1.43e-15	FBD-associated F-box protein At1g61320 [Source:UniProtKB/Swiss-Prot;Acc:O64788]
14.8449	AT1G61320.1	1	22617042	1.43e-15	FBD-associated F-box protein At1g61320 [Source:UniProtKB/Swiss-Prot;Acc:O64788]
14.8434	AT1G64070.1	1	23783144	1.43e-15	Disease resistance protein RML1A [Source:UniProtKB/Swiss-Prot;Acc:F4I594]
14.8211	AT1G62880.2	1	23294962	1.51e-15	Protein cornichon homolog 3 [Source:UniProtKB/Swiss-Prot;Acc:Q8GWT5]
14.8029	AT1G63205.1	1	23436866	1.57e-15	Cystatin/monellin superfamily protein [Source:UniProtKB/TrEMBL;Acc:Q9CAM2]
14.8029	AT1G63205.1	1	23438363	1.57e-15	Cystatin/monellin superfamily protein [Source:UniProtKB/TrEMBL;Acc:Q9CAM2]
14.8009	AT1G63205.1	1	23437500	1.58e-15	Cystatin/monellin superfamily protein [Source:UniProtKB/TrEMBL;Acc:Q9CAM2]
14.7828	AT1G62630.1	1	23187289	1.65e-15	Probable disease resistance protein At1g62630 [Source:UniProtKB/Swiss-Prot;Acc:Q9SI85]
14.7238	AT1G65750.1	1	24455910	1.89e-15	#N/A
14.6901	AT1G62960.1	1	23320893	2.04e-15	Probable aminotransferase ACS10 [Source:UniProtKB/Swiss-Prot;Acc:Q9LQ10]
14.6843	AT1G63010.5	1	23353221	2.07e-15	Major Facilitator Superfamily with SPX (SYG1/Pho81/XPR1) domain-containing protein [Source:UniProtKB/TrEMBL;Acc:F4I0G7]
14.6775	AT1G64140.1	1	23806561	2.1e-15	F22C12.10 [Source:UniProtKB/TrEMBL;Acc:Q9SH64]
14.6775	AT1G64140.1	1	23806628	2.1e-15	F22C12.10 [Source:UniProtKB/TrEMBL;Acc:Q9SH64]
14.6633	AT1G65490.1	1	24356186	2.17e-15	unknown protein; FUNCTIONS IN: molecular_function unknown; INVOLVED IN: biological_process unknown; LOCATED IN: endomembrane system; EXPRESSED IN: 22 plant structures; EXPRESSED DURING: 13 growth stages; BEST Arabidopsis thaliana protein match is: u /.../ protein (TAIR:AT1G65486.1); Has 23 Blast hits to 23 proteins in 2 species: Archae - 0; Bacteria - 0; Metazoa - 0; Fungi - 0; Plants - 23; Virus…
14.6119	AT1G62940.1	1	23312376	2.44e-15	4-coumarate--CoA ligase-like 1 [Source:UniProtKB/Swiss-Prot;Acc:Q9LQ12]
14.6043	AT1G64240.1	1	23839811	2.49e-15	#N/A
14.5525	AT1G61340.1	1	22630035	2.8e-15	F-box protein At1g61340 [Source:UniProtKB/Swiss-Prot;Acc:Q8GX77]
14.5518	AT1G61930.1	1	22892105	2.81e-15	At1g61930 [Source:UniProtKB/TrEMBL;Acc:O80698]
14.519	AT1G62975.1	1	23330667	3.03e-15	Transcription factor bHLH125 [Source:UniProtKB/Swiss-Prot;Acc:Q9LQ08]
14.5137	AT1G62880.2	1	23295634	3.06e-15	Protein cornichon homolog 3 [Source:UniProtKB/Swiss-Prot;Acc:Q8GWT5]
14.4986	AT1G61560.2	1	22711672	3.17e-15	MLO-like protein 6 [Source:UniProtKB/Swiss-Prot;Acc:Q94KB7]
14.4192	AT1G63400.1	1	23509582	3.81e-15	Pentatricopeptide repeat-containing protein At1g63400 [Source:UniProtKB/Swiss-Prot;Acc:Q9SH26]
14.3908	AT1G61563.1	1	22715387	4.07e-15	Protein RALF-like 8 [Source:UniProtKB/Swiss-Prot;Acc:Q1ECR9]
14.3003	AT1G62990.1	1	23341306	5.01e-15	Homeobox protein knotted-1-like 7 [Source:UniProtKB/Swiss-Prot;Acc:Q9FPQ8]
14.3003	AT1G62990.1	1	23341381	5.01e-15	Homeobox protein knotted-1-like 7 [Source:UniProtKB/Swiss-Prot;Acc:Q9FPQ8]
14.3003	AT1G62990.1	1	23341400	5.01e-15	Homeobox protein knotted-1-like 7 [Source:UniProtKB/Swiss-Prot;Acc:Q9FPQ8]
14.3003	AT1G62990.1	1	23341407	5.01e-15	Homeobox protein knotted-1-like 7 [Source:UniProtKB/Swiss-Prot;Acc:Q9FPQ8]
14.3003	AT1G62990.1	1	23341455	5.01e-15	Homeobox protein knotted-1-like 7 [Source:UniProtKB/Swiss-Prot;Acc:Q9FPQ8]
14.3003	AT1G62990.1	1	23341536	5.01e-15	Homeobox protein knotted-1-like 7 [Source:UniProtKB/Swiss-Prot;Acc:Q9FPQ8]
14.3003	AT1G62990.1	1	23341670	5.01e-15	Homeobox protein knotted-1-like 7 [Source:UniProtKB/Swiss-Prot;Acc:Q9FPQ8]
14.1605	AT1G62766.1	1	23239784	6.91e-15	#N/A
14.1476	AT1G63830.3	1	23688311	7.12e-15	PLAC8 family protein [Source:UniProtKB/TrEMBL;Acc:Q9CAJ7]
14.0875	AT1G62940.1	1	23312369	8.17e-15	4-coumarate--CoA ligase-like 1 [Source:UniProtKB/Swiss-Prot;Acc:Q9LQ12]
14.0355	AT1G64140.1	1	23806818	9.21e-15	F22C12.10 [Source:UniProtKB/TrEMBL;Acc:Q9SH64]
14.0244	AT1G62540.1	1	23153553	9.45e-15	flavin-monooxygenase glucosinolate S-oxygenase 2 [Source:TAIR;Acc:AT1G62540]
13.9432	AT1G61740.1	1	22797790	1.14e-14	Sulfite exporter TauE/SafE family protein 2 [Source:UniProtKB/Swiss-Prot;Acc:Q9SYB0]
13.9328	AT1G61080.1	1	22497824	1.17e-14	Hydroxyproline-rich glycoprotein family protein [Source:TAIR;Acc:AT1G61080]
13.9328	AT1G61080.1	1	22497833	1.17e-14	Hydroxyproline-rich glycoprotein family protein [Source:TAIR;Acc:AT1G61080]
13.9328	AT1G61080.1	1	22497902	1.17e-14	Hydroxyproline-rich glycoprotein family protein [Source:TAIR;Acc:AT1G61080]
13.9328	AT1G61080.1	1	22497916	1.17e-14	Hydroxyproline-rich glycoprotein family protein [Source:TAIR;Acc:AT1G61080]
13.9328	AT1G61080.1	1	22497931	1.17e-14	Hydroxyproline-rich glycoprotein family protein [Source:TAIR;Acc:AT1G61080]
13.9328	AT1G61090.1	1	22498337	1.17e-14	unknown protein; BEST Arabidopsis thaliana protein match is: unknown protein (TAIR:AT1G61095.1); Has 30201 Blast hits to 17322 proteins in 780 species: Archae - 12; Bacteria - 1396; Metazoa - 17338; Fungi - 3422; Plants - 5037; Viruses - 0; Other Eu /.../es - 2996 (source: NCBI BLink). [Source:TAIR;Acc:AT1G61090]
13.9328	AT1G61090.1	1	22498343	1.17e-14	unknown protein; BEST Arabidopsis thaliana protein match is: unknown protein (TAIR:AT1G61095.1); Has 30201 Blast hits to 17322 proteins in 780 species: Archae - 12; Bacteria - 1396; Metazoa - 17338; Fungi - 3422; Plants - 5037; Viruses - 0; Other Eu /.../es - 2996 (source: NCBI BLink). [Source:TAIR;Acc:AT1G61090]
13.9328	AT1G61090.1	1	22498344	1.17e-14	unknown protein; BEST Arabidopsis thaliana protein match is: unknown protein (TAIR:AT1G61095.1); Has 30201 Blast hits to 17322 proteins in 780 species: Archae - 12; Bacteria - 1396; Metazoa - 17338; Fungi - 3422; Plants - 5037; Viruses - 0; Other Eu /.../es - 2996 (source: NCBI BLink). [Source:TAIR;Acc:AT1G61090]
13.9328	AT1G61090.1	1	22498361	1.17e-14	unknown protein; BEST Arabidopsis thaliana protein match is: unknown protein (TAIR:AT1G61095.1); Has 30201 Blast hits to 17322 proteins in 780 species: Archae - 12; Bacteria - 1396; Metazoa - 17338; Fungi - 3422; Plants - 5037; Viruses - 0; Other Eu /.../es - 2996 (source: NCBI BLink). [Source:TAIR;Acc:AT1G61090]
13.9328	AT1G61090.1	1	22498363	1.17e-14	unknown protein; BEST Arabidopsis thaliana protein match is: unknown protein (TAIR:AT1G61095.1); Has 30201 Blast hits to 17322 proteins in 780 species: Archae - 12; Bacteria - 1396; Metazoa - 17338; Fungi - 3422; Plants - 5037; Viruses - 0; Other Eu /.../es - 2996 (source: NCBI BLink). [Source:TAIR;Acc:AT1G61090]
13.9328	AT1G61090.1	1	22498364	1.17e-14	unknown protein; BEST Arabidopsis thaliana protein match is: unknown protein (TAIR:AT1G61095.1); Has 30201 Blast hits to 17322 proteins in 780 species: Archae - 12; Bacteria - 1396; Metazoa - 17338; Fungi - 3422; Plants - 5037; Viruses - 0; Other Eu /.../es - 2996 (source: NCBI BLink). [Source:TAIR;Acc:AT1G61090]
13.9328	AT1G61090.1	1	22498379	1.17e-14	unknown protein; BEST Arabidopsis thaliana protein match is: unknown protein (TAIR:AT1G61095.1); Has 30201 Blast hits to 17322 proteins in 780 species: Archae - 12; Bacteria - 1396; Metazoa - 17338; Fungi - 3422; Plants - 5037; Viruses - 0; Other Eu /.../es - 2996 (source: NCBI BLink). [Source:TAIR;Acc:AT1G61090]
13.9328	AT1G61090.1	1	22498415	1.17e-14	unknown protein; BEST Arabidopsis thaliana protein match is: unknown protein (TAIR:AT1G61095.1); Has 30201 Blast hits to 17322 proteins in 780 species: Archae - 12; Bacteria - 1396; Metazoa - 17338; Fungi - 3422; Plants - 5037; Viruses - 0; Other Eu /.../es - 2996 (source: NCBI BLink). [Source:TAIR;Acc:AT1G61090]
13.9328	AT1G61090.1	1	22498486	1.17e-14	unknown protein; BEST Arabidopsis thaliana protein match is: unknown protein (TAIR:AT1G61095.1); Has 30201 Blast hits to 17322 proteins in 780 species: Archae - 12; Bacteria - 1396; Metazoa - 17338; Fungi - 3422; Plants - 5037; Viruses - 0; Other Eu /.../es - 2996 (source: NCBI BLink). [Source:TAIR;Acc:AT1G61090]
13.9328	AT1G61090.1	1	22498500	1.17e-14	unknown protein; BEST Arabidopsis thaliana protein match is: unknown protein (TAIR:AT1G61095.1); Has 30201 Blast hits to 17322 proteins in 780 species: Archae - 12; Bacteria - 1396; Metazoa - 17338; Fungi - 3422; Plants - 5037; Viruses - 0; Other Eu /.../es - 2996 (source: NCBI BLink). [Source:TAIR;Acc:AT1G61090]
13.9328	AT1G61090.1	1	22498518	1.17e-14	unknown protein; BEST Arabidopsis thaliana protein match is: unknown protein (TAIR:AT1G61095.1); Has 30201 Blast hits to 17322 proteins in 780 species: Archae - 12; Bacteria - 1396; Metazoa - 17338; Fungi - 3422; Plants - 5037; Viruses - 0; Other Eu /.../es - 2996 (source: NCBI BLink). [Source:TAIR;Acc:AT1G61090]
13.9328	AT1G61090.1	1	22498555	1.17e-14	unknown protein; BEST Arabidopsis thaliana protein match is: unknown protein (TAIR:AT1G61095.1); Has 30201 Blast hits to 17322 proteins in 780 species: Archae - 12; Bacteria - 1396; Metazoa - 17338; Fungi - 3422; Plants - 5037; Viruses - 0; Other Eu /.../es - 2996 (source: NCBI BLink). [Source:TAIR;Acc:AT1G61090]
13.9328	AT1G61090.1	1	22498565	1.17e-14	unknown protein; BEST Arabidopsis thaliana protein match is: unknown protein (TAIR:AT1G61095.1); Has 30201 Blast hits to 17322 proteins in 780 species: Archae - 12; Bacteria - 1396; Metazoa - 17338; Fungi - 3422; Plants - 5037; Viruses - 0; Other Eu /.../es - 2996 (source: NCBI BLink). [Source:TAIR;Acc:AT1G61090]
13.9328	AT1G61090.1	1	22498573	1.17e-14	unknown protein; BEST Arabidopsis thaliana protein match is: unknown protein (TAIR:AT1G61095.1); Has 30201 Blast hits to 17322 proteins in 780 species: Archae - 12; Bacteria - 1396; Metazoa - 17338; Fungi - 3422; Plants - 5037; Viruses - 0; Other Eu /.../es - 2996 (source: NCBI BLink). [Source:TAIR;Acc:AT1G61090]
13.9328	AT1G61090.1	1	22498585	1.17e-14	unknown protein; BEST Arabidopsis thaliana protein match is: unknown protein (TAIR:AT1G61095.1); Has 30201 Blast hits to 17322 proteins in 780 species: Archae - 12; Bacteria - 1396; Metazoa - 17338; Fungi - 3422; Plants - 5037; Viruses - 0; Other Eu /.../es - 2996 (source: NCBI BLink). [Source:TAIR;Acc:AT1G61090]
13.9328	AT1G61090.1	1	22498598	1.17e-14	unknown protein; BEST Arabidopsis thaliana protein match is: unknown protein (TAIR:AT1G61095.1); Has 30201 Blast hits to 17322 proteins in 780 species: Archae - 12; Bacteria - 1396; Metazoa - 17338; Fungi - 3422; Plants - 5037; Viruses - 0; Other Eu /.../es - 2996 (source: NCBI BLink). [Source:TAIR;Acc:AT1G61090]
13.9328	AT1G61090.1	1	22498621	1.17e-14	unknown protein; BEST Arabidopsis thaliana protein match is: unknown protein (TAIR:AT1G61095.1); Has 30201 Blast hits to 17322 proteins in 780 species: Archae - 12; Bacteria - 1396; Metazoa - 17338; Fungi - 3422; Plants - 5037; Viruses - 0; Other Eu /.../es - 2996 (source: NCBI BLink). [Source:TAIR;Acc:AT1G61090]
13.9328	AT1G61090.1	1	22498627	1.17e-14	unknown protein; BEST Arabidopsis thaliana protein match is: unknown protein (TAIR:AT1G61095.1); Has 30201 Blast hits to 17322 proteins in 780 species: Archae - 12; Bacteria - 1396; Metazoa - 17338; Fungi - 3422; Plants - 5037; Viruses - 0; Other Eu /.../es - 2996 (source: NCBI BLink). [Source:TAIR;Acc:AT1G61090]
13.9328	AT1G61090.1	1	22498648	1.17e-14	unknown protein; BEST Arabidopsis thaliana protein match is: unknown protein (TAIR:AT1G61095.1); Has 30201 Blast hits to 17322 proteins in 780 species: Archae - 12; Bacteria - 1396; Metazoa - 17338; Fungi - 3422; Plants - 5037; Viruses - 0; Other Eu /.../es - 2996 (source: NCBI BLink). [Source:TAIR;Acc:AT1G61090]
13.9328	AT1G61090.1	1	22498704	1.17e-14	unknown protein; BEST Arabidopsis thaliana protein match is: unknown protein (TAIR:AT1G61095.1); Has 30201 Blast hits to 17322 proteins in 780 species: Archae - 12; Bacteria - 1396; Metazoa - 17338; Fungi - 3422; Plants - 5037; Viruses - 0; Other Eu /.../es - 2996 (source: NCBI BLink). [Source:TAIR;Acc:AT1G61090]
13.9328	AT1G61090.1	1	22498707	1.17e-14	unknown protein; BEST Arabidopsis thaliana protein match is: unknown protein (TAIR:AT1G61095.1); Has 30201 Blast hits to 17322 proteins in 780 species: Archae - 12; Bacteria - 1396; Metazoa - 17338; Fungi - 3422; Plants - 5037; Viruses - 0; Other Eu /.../es - 2996 (source: NCBI BLink). [Source:TAIR;Acc:AT1G61090]
13.9328	AT1G61090.1	1	22498717	1.17e-14	unknown protein; BEST Arabidopsis thaliana protein match is: unknown protein (TAIR:AT1G61095.1); Has 30201 Blast hits to 17322 proteins in 780 species: Archae - 12; Bacteria - 1396; Metazoa - 17338; Fungi - 3422; Plants - 5037; Viruses - 0; Other Eu /.../es - 2996 (source: NCBI BLink). [Source:TAIR;Acc:AT1G61090]
13.9328	AT1G61090.1	1	22498744	1.17e-14	unknown protein; BEST Arabidopsis thaliana protein match is: unknown protein (TAIR:AT1G61095.1); Has 30201 Blast hits to 17322 proteins in 780 species: Archae - 12; Bacteria - 1396; Metazoa - 17338; Fungi - 3422; Plants - 5037; Viruses - 0; Other Eu /.../es - 2996 (source: NCBI BLink). [Source:TAIR;Acc:AT1G61090]
13.9328	AT1G61090.1	1	22499507	1.17e-14	unknown protein; BEST Arabidopsis thaliana protein match is: unknown protein (TAIR:AT1G61095.1); Has 30201 Blast hits to 17322 proteins in 780 species: Archae - 12; Bacteria - 1396; Metazoa - 17338; Fungi - 3422; Plants - 5037; Viruses - 0; Other Eu /.../es - 2996 (source: NCBI BLink). [Source:TAIR;Acc:AT1G61090]
13.9328	AT1G61090.1	1	22499530	1.17e-14	unknown protein; BEST Arabidopsis thaliana protein match is: unknown protein (TAIR:AT1G61095.1); Has 30201 Blast hits to 17322 proteins in 780 species: Archae - 12; Bacteria - 1396; Metazoa - 17338; Fungi - 3422; Plants - 5037; Viruses - 0; Other Eu /.../es - 2996 (source: NCBI BLink). [Source:TAIR;Acc:AT1G61090]
13.9328	AT1G61090.1	1	22499582	1.17e-14	unknown protein; BEST Arabidopsis thaliana protein match is: unknown protein (TAIR:AT1G61095.1); Has 30201 Blast hits to 17322 proteins in 780 species: Archae - 12; Bacteria - 1396; Metazoa - 17338; Fungi - 3422; Plants - 5037; Viruses - 0; Other Eu /.../es - 2996 (source: NCBI BLink). [Source:TAIR;Acc:AT1G61090]
13.9328	AT1G61090.1	1	22499588	1.17e-14	unknown protein; BEST Arabidopsis thaliana protein match is: unknown protein (TAIR:AT1G61095.1); Has 30201 Blast hits to 17322 proteins in 780 species: Archae - 12; Bacteria - 1396; Metazoa - 17338; Fungi - 3422; Plants - 5037; Viruses - 0; Other Eu /.../es - 2996 (source: NCBI BLink). [Source:TAIR;Acc:AT1G61090]
13.9328	AT1G61090.1	1	22499717	1.17e-14	unknown protein; BEST Arabidopsis thaliana protein match is: unknown protein (TAIR:AT1G61095.1); Has 30201 Blast hits to 17322 proteins in 780 species: Archae - 12; Bacteria - 1396; Metazoa - 17338; Fungi - 3422; Plants - 5037; Viruses - 0; Other Eu /.../es - 2996 (source: NCBI BLink). [Source:TAIR;Acc:AT1G61090]
13.9328	AT1G61090.1	1	22500051	1.17e-14	unknown protein; BEST Arabidopsis thaliana protein match is: unknown protein (TAIR:AT1G61095.1); Has 30201 Blast hits to 17322 proteins in 780 species: Archae - 12; Bacteria - 1396; Metazoa - 17338; Fungi - 3422; Plants - 5037; Viruses - 0; Other Eu /.../es - 2996 (source: NCBI BLink). [Source:TAIR;Acc:AT1G61090]
13.9328	AT1G61090.1	1	22500466	1.17e-14	unknown protein; BEST Arabidopsis thaliana protein match is: unknown protein (TAIR:AT1G61095.1); Has 30201 Blast hits to 17322 proteins in 780 species: Archae - 12; Bacteria - 1396; Metazoa - 17338; Fungi - 3422; Plants - 5037; Viruses - 0; Other Eu /.../es - 2996 (source: NCBI BLink). [Source:TAIR;Acc:AT1G61090]
13.8403	AT1G64140.1	1	23806556	1.44e-14	F22C12.10 [Source:UniProtKB/TrEMBL;Acc:Q9SH64]
13.7888	AT1G64480.1	1	23947314	1.63e-14	Calcineurin B-like protein 8 [Source:UniProtKB/Swiss-Prot;Acc:Q9FUQ7]
13.7827	AT1G64550.1	1	23974576	1.65e-14	ABC transporter F family member 3 [Source:UniProtKB/Swiss-Prot;Acc:Q8H0V6]
13.7268	AT1G61090.1	1	22499851	1.88e-14	unknown protein; BEST Arabidopsis thaliana protein match is: unknown protein (TAIR:AT1G61095.1); Has 30201 Blast hits to 17322 proteins in 780 species: Archae - 12; Bacteria - 1396; Metazoa - 17338; Fungi - 3422; Plants - 5037; Viruses - 0; Other Eu /.../es - 2996 (source: NCBI BLink). [Source:TAIR;Acc:AT1G61090]
13.7231	AT1G64140.1	1	23806847	1.89e-14	F22C12.10 [Source:UniProtKB/TrEMBL;Acc:Q9SH64]
13.7231	AT1G64140.1	1	23806861	1.89e-14	F22C12.10 [Source:UniProtKB/TrEMBL;Acc:Q9SH64]
13.6962	AT1G62240.1	1	22993902	2.01e-14	Putative uncharacterized protein At1g62240 [Source:UniProtKB/TrEMBL;Acc:Q84W21]
13.5814	AT1G62940.1	1	23313408	2.62e-14	4-coumarate--CoA ligase-like 1 [Source:UniProtKB/Swiss-Prot;Acc:Q9LQ12]
13.5814	AT1G62940.1	1	23313455	2.62e-14	4-coumarate--CoA ligase-like 1 [Source:UniProtKB/Swiss-Prot;Acc:Q9LQ12]
13.5814	AT1G62940.1	1	23313460	2.62e-14	4-coumarate--CoA ligase-like 1 [Source:UniProtKB/Swiss-Prot;Acc:Q9LQ12]
13.5752	AT1G64235.1	1	23837178	2.66e-14	Bifunctional inhibitor/lipid-transfer protein/seed storage 2S albumin superfamily protein [Source:UniProtKB/TrEMBL;Acc:Q3E7C3]
13.5341	AT1G63205.1	1	23438119	2.92e-14	Cystatin/monellin superfamily protein [Source:UniProtKB/TrEMBL;Acc:Q9CAM2]
13.5286	AT1G64250.1	1	23841303	2.96e-14	#N/A
13.5259	AT1G61810.3	1	22830260	2.98e-14	Beta-glucosidase 45 [Source:UniProtKB/TrEMBL;Acc:F4HVG0]
13.4902	AT1G63190.1	1	23432118	3.23e-14	Cystatin/monellin superfamily protein [Source:TAIR;Acc:AT1G63190]
13.4686	AT1G64740.1	1	24050651	3.4e-14	Tubulin alpha-1 chain [Source:UniProtKB/Swiss-Prot;Acc:P11139]
13.4686	AT1G64740.1	1	24051318	3.4e-14	Tubulin alpha-1 chain [Source:UniProtKB/Swiss-Prot;Acc:P11139]
13.4686	AT1G64740.1	1	24052428	3.4e-14	Tubulin alpha-1 chain [Source:UniProtKB/Swiss-Prot;Acc:P11139]
13.4686	AT1G64740.1	1	24053273	3.4e-14	Tubulin alpha-1 chain [Source:UniProtKB/Swiss-Prot;Acc:P11139]
13.4602	AT1G64210.1	1	23833560	3.47e-14	Putative inactive receptor-like protein kinase At1g64210 [Source:UniProtKB/Swiss-Prot;Acc:Q9SH71]
13.426	AT1G63180.1	1	23429651	3.75e-14	UGE3 [Source:UniProtKB/TrEMBL;Acc:A0A178WIC1]
13.4092	AT1G64563.1	1	23975837	3.9e-14	other RNA [Source:TAIR;Acc:AT1G64563]
13.371	AT1G61090.1	1	22500314	4.26e-14	unknown protein; BEST Arabidopsis thaliana protein match is: unknown protein (TAIR:AT1G61095.1); Has 30201 Blast hits to 17322 proteins in 780 species: Archae - 12; Bacteria - 1396; Metazoa - 17338; Fungi - 3422; Plants - 5037; Viruses - 0; Other Eu /.../es - 2996 (source: NCBI BLink). [Source:TAIR;Acc:AT1G61090]
13.3354	AT1G62580.1	1	23173444	4.62e-14	Flavin-binding monooxygenase family protein [Source:TAIR;Acc:AT1G62580]
13.3136	AT1G62040.2	1	22935439	4.86e-14	Autophagy-related protein [Source:UniProtKB/TrEMBL;Acc:A0A178W309]
13.3129	AT1G61080.1	1	22493594	4.87e-14	Hydroxyproline-rich glycoprotein family protein [Source:TAIR;Acc:AT1G61080]
13.3129	AT1G61080.1	1	22494487	4.87e-14	Hydroxyproline-rich glycoprotein family protein [Source:TAIR;Acc:AT1G61080]
13.3129	AT1G61080.1	1	22494923	4.87e-14	Hydroxyproline-rich glycoprotein family protein [Source:TAIR;Acc:AT1G61080]
13.3129	AT1G61080.1	1	22495086	4.87e-14	Hydroxyproline-rich glycoprotein family protein [Source:TAIR;Acc:AT1G61080]
13.3129	AT1G61080.1	1	22495255	4.87e-14	Hydroxyproline-rich glycoprotein family protein [Source:TAIR;Acc:AT1G61080]
13.3129	AT1G61080.1	1	22495263	4.87e-14	Hydroxyproline-rich glycoprotein family protein [Source:TAIR;Acc:AT1G61080]
13.3129	AT1G61080.1	1	22496814	4.87e-14	Hydroxyproline-rich glycoprotein family protein [Source:TAIR;Acc:AT1G61080]
13.3129	AT1G61080.1	1	22497340	4.87e-14	Hydroxyproline-rich glycoprotein family protein [Source:TAIR;Acc:AT1G61080]
13.3129	AT1G61080.1	1	22497422	4.87e-14	Hydroxyproline-rich glycoprotein family protein [Source:TAIR;Acc:AT1G61080]
13.3129	AT1G61080.1	1	22497510	4.87e-14	Hydroxyproline-rich glycoprotein family protein [Source:TAIR;Acc:AT1G61080]
13.3129	AT1G61080.1	1	22497560	4.87e-14	Hydroxyproline-rich glycoprotein family protein [Source:TAIR;Acc:AT1G61080]
13.3129	AT1G61080.1	1	22497563	4.87e-14	Hydroxyproline-rich glycoprotein family protein [Source:TAIR;Acc:AT1G61080]
13.1947	AT1G63030.1	1	23367298	6.39e-14	Dehydration-responsive element-binding protein 1E [Source:UniProtKB/Swiss-Prot;Acc:Q9SGJ6]
13.1895	AT1G63180.1	1	23428999	6.46e-14	UGE3 [Source:UniProtKB/TrEMBL;Acc:A0A178WIC1]
13.1895	AT1G63180.1	1	23429001	6.46e-14	UGE3 [Source:UniProtKB/TrEMBL;Acc:A0A178WIC1]
13.1895	AT1G63180.1	1	23429070	6.46e-14	UGE3 [Source:UniProtKB/TrEMBL;Acc:A0A178WIC1]
13.1895	AT1G63180.1	1	23429685	6.46e-14	UGE3 [Source:UniProtKB/TrEMBL;Acc:A0A178WIC1]
13.1857	AT1G63020.2	1	23362436	6.52e-14	DNA-directed RNA polymerase IV subunit 1 [Source:UniProtKB/Swiss-Prot;Acc:Q9LQ02]
13.149	AT1G61090.1	1	22500106	7.1e-14	unknown protein; BEST Arabidopsis thaliana protein match is: unknown protein (TAIR:AT1G61095.1); Has 30201 Blast hits to 17322 proteins in 780 species: Archae - 12; Bacteria - 1396; Metazoa - 17338; Fungi - 3422; Plants - 5037; Viruses - 0; Other Eu /.../es - 2996 (source: NCBI BLink). [Source:TAIR;Acc:AT1G61090]
13.131	AT1G61080.1	1	22495745	7.4e-14	Hydroxyproline-rich glycoprotein family protein [Source:TAIR;Acc:AT1G61080]
13.1305	AT1G61080.1	1	22496893	7.4e-14	Hydroxyproline-rich glycoprotein family protein [Source:TAIR;Acc:AT1G61080]
13.0801	AT1G61090.1	1	22498710	8.32e-14	unknown protein; BEST Arabidopsis thaliana protein match is: unknown protein (TAIR:AT1G61095.1); Has 30201 Blast hits to 17322 proteins in 780 species: Archae - 12; Bacteria - 1396; Metazoa - 17338; Fungi - 3422; Plants - 5037; Viruses - 0; Other Eu /.../es - 2996 (source: NCBI BLink). [Source:TAIR;Acc:AT1G61090]
13.0574	AT1G61300.1	1	22607484	8.76e-14	Probable disease resistance protein At1g61300 [Source:UniProtKB/Swiss-Prot;Acc:O64790]
13.0573	AT1G64570.1	1	23981504	8.76e-14	Homeodomain-like superfamily protein [Source:UniProtKB/TrEMBL;Acc:F4I6S6]
13.0202	AT1G61080.1	1	22497662	9.55e-14	Hydroxyproline-rich glycoprotein family protein [Source:TAIR;Acc:AT1G61080]
13.0116	AT1G61090.1	1	22500300	9.74e-14	unknown protein; BEST Arabidopsis thaliana protein match is: unknown protein (TAIR:AT1G61095.1); Has 30201 Blast hits to 17322 proteins in 780 species: Archae - 12; Bacteria - 1396; Metazoa - 17338; Fungi - 3422; Plants - 5037; Viruses - 0; Other Eu /.../es - 2996 (source: NCBI BLink). [Source:TAIR;Acc:AT1G61090]
13.0098	AT1G62863.1	1	23278841	9.78e-14	#N/A
12.9776	AT1G63120.1	1	23410600	1.05e-13	RHOMBOID-like protein 2 [Source:UniProtKB/Swiss-Prot;Acc:Q9CAN1]
12.9776	AT1G63120.1	1	23410657	1.05e-13	RHOMBOID-like protein 2 [Source:UniProtKB/Swiss-Prot;Acc:Q9CAN1]
12.9563	AT1G63010.5	1	23349112	1.11e-13	Major Facilitator Superfamily with SPX (SYG1/Pho81/XPR1) domain-containing protein [Source:UniProtKB/TrEMBL;Acc:F4I0G7]
12.9563	AT1G63020.2	1	23354464	1.11e-13	DNA-directed RNA polymerase IV subunit 1 [Source:UniProtKB/Swiss-Prot;Acc:Q9LQ02]
12.9563	AT1G63020.2	1	23354471	1.11e-13	DNA-directed RNA polymerase IV subunit 1 [Source:UniProtKB/Swiss-Prot;Acc:Q9LQ02]
12.9563	AT1G63110.3	1	23405614	1.11e-13	GPI transamidase subunit PIG-U [Source:UniProtKB/TrEMBL;Acc:F4I1Z0]
12.9563	AT1G63110.3	1	23405777	1.11e-13	GPI transamidase subunit PIG-U [Source:UniProtKB/TrEMBL;Acc:F4I1Z0]
12.9563	AT1G63110.3	1	23407186	1.11e-13	GPI transamidase subunit PIG-U [Source:UniProtKB/TrEMBL;Acc:F4I1Z0]
12.9563	AT1G63110.3	1	23408961	1.11e-13	GPI transamidase subunit PIG-U [Source:UniProtKB/TrEMBL;Acc:F4I1Z0]
12.9355	AT1G63970.2	1	23739724	1.16e-13	2-C-methyl-D-erythritol 2,4-cyclodiphosphate synthase, chloroplastic [Source:UniProtKB/Swiss-Prot;Acc:Q9CAK8]
12.9047	AT1G64950.1	1	24126679	1.25e-13	Cytochrome P450, family 89, subfamily A, polypeptide 5 [Source:UniProtKB/TrEMBL;Acc:Q9XIQ1]
12.8888	AT1G64710.1	1	24046588	1.29e-13	Alcohol dehydrogenase-like 4 [Source:UniProtKB/Swiss-Prot;Acc:Q8VZ49]
12.8806	AT1G62085.1	1	22950146	1.32e-13	F19K23.4 protein [Source:UniProtKB/TrEMBL;Acc:O04576]
12.8471	AT1G61060.1	1	22490695	1.42e-13	Putative F-box protein At1g61060 [Source:UniProtKB/Swiss-Prot;Acc:Q9C948]
12.8471	AT1G61065.1	1	22491048	1.42e-13	1,3-beta-glucan synthase component (DUF1218) [Source:UniProtKB/TrEMBL;Acc:Q8W576]
12.8471	AT1G61065.1	1	22491595	1.42e-13	1,3-beta-glucan synthase component (DUF1218) [Source:UniProtKB/TrEMBL;Acc:Q8W576]
12.8471	AT1G61065.1	1	22491753	1.42e-13	1,3-beta-glucan synthase component (DUF1218) [Source:UniProtKB/TrEMBL;Acc:Q8W576]
12.8471	AT1G61065.1	1	22491851	1.42e-13	1,3-beta-glucan synthase component (DUF1218) [Source:UniProtKB/TrEMBL;Acc:Q8W576]
12.8471	AT1G61065.1	1	22491907	1.42e-13	1,3-beta-glucan synthase component (DUF1218) [Source:UniProtKB/TrEMBL;Acc:Q8W576]
12.8471	AT1G61065.1	1	22491917	1.42e-13	1,3-beta-glucan synthase component (DUF1218) [Source:UniProtKB/TrEMBL;Acc:Q8W576]
12.8471	AT1G61065.1	1	22492180	1.42e-13	1,3-beta-glucan synthase component (DUF1218) [Source:UniProtKB/TrEMBL;Acc:Q8W576]
12.8471	AT1G61065.1	1	22492202	1.42e-13	1,3-beta-glucan synthase component (DUF1218) [Source:UniProtKB/TrEMBL;Acc:Q8W576]
12.8471	AT1G61065.1	1	22492203	1.42e-13	1,3-beta-glucan synthase component (DUF1218) [Source:UniProtKB/TrEMBL;Acc:Q8W576]
12.8471	AT1G61065.1	1	22492259	1.42e-13	1,3-beta-glucan synthase component (DUF1218) [Source:UniProtKB/TrEMBL;Acc:Q8W576]
12.8471	AT1G61065.1	1	22492295	1.42e-13	1,3-beta-glucan synthase component (DUF1218) [Source:UniProtKB/TrEMBL;Acc:Q8W576]
12.8471	AT1G61065.1	1	22492308	1.42e-13	1,3-beta-glucan synthase component (DUF1218) [Source:UniProtKB/TrEMBL;Acc:Q8W576]
12.8471	AT1G61070.1	1	22492492	1.42e-13	Defensin-like protein 5 [Source:UniProtKB/Swiss-Prot;Acc:Q9C947]
12.8471	AT1G61070.1	1	22492524	1.42e-13	Defensin-like protein 5 [Source:UniProtKB/Swiss-Prot;Acc:Q9C947]
12.8471	AT1G61070.1	1	22492541	1.42e-13	Defensin-like protein 5 [Source:UniProtKB/Swiss-Prot;Acc:Q9C947]
12.8471	AT1G61070.1	1	22492552	1.42e-13	Defensin-like protein 5 [Source:UniProtKB/Swiss-Prot;Acc:Q9C947]
12.8471	AT1G61070.1	1	22492785	1.42e-13	Defensin-like protein 5 [Source:UniProtKB/Swiss-Prot;Acc:Q9C947]
12.8471	AT1G61070.1	1	22493003	1.42e-13	Defensin-like protein 5 [Source:UniProtKB/Swiss-Prot;Acc:Q9C947]
12.8471	AT1G61070.1	1	22493019	1.42e-13	Defensin-like protein 5 [Source:UniProtKB/Swiss-Prot;Acc:Q9C947]
12.8471	AT1G61070.1	1	22493020	1.42e-13	Defensin-like protein 5 [Source:UniProtKB/Swiss-Prot;Acc:Q9C947]
12.8471	AT1G61070.1	1	22493069	1.42e-13	Defensin-like protein 5 [Source:UniProtKB/Swiss-Prot;Acc:Q9C947]
12.8471	AT1G61070.1	1	22493139	1.42e-13	Defensin-like protein 5 [Source:UniProtKB/Swiss-Prot;Acc:Q9C947]
12.8471	AT1G61070.1	1	22493204	1.42e-13	Defensin-like protein 5 [Source:UniProtKB/Swiss-Prot;Acc:Q9C947]
12.8471	AT1G61070.1	1	22493313	1.42e-13	Defensin-like protein 5 [Source:UniProtKB/Swiss-Prot;Acc:Q9C947]
12.8471	AT1G61070.1	1	22493403	1.42e-13	Defensin-like protein 5 [Source:UniProtKB/Swiss-Prot;Acc:Q9C947]
12.8299	AT1G61070.1	1	22493257	1.48e-13	Defensin-like protein 5 [Source:UniProtKB/Swiss-Prot;Acc:Q9C947]
12.8067	AT1G64880.1	1	24107025	1.56e-13	At1g64880 [Source:UniProtKB/TrEMBL;Acc:Q6GKU7]
12.8067	AT1G64880.1	1	24107738	1.56e-13	At1g64880 [Source:UniProtKB/TrEMBL;Acc:Q6GKU7]
12.7692	AT1G61070.1	1	22493440	1.7e-13	Defensin-like protein 5 [Source:UniProtKB/Swiss-Prot;Acc:Q9C947]
12.764	AT1G61065.1	1	22491393	1.72e-13	1,3-beta-glucan synthase component (DUF1218) [Source:UniProtKB/TrEMBL;Acc:Q8W576]
12.7518	AT1G63170.1	1	23426366	1.77e-13	E3 ubiquitin-protein ligase At1g63170 [Source:UniProtKB/Swiss-Prot;Acc:Q8LDB8]
12.7261	AT1G63190.1	1	23432340	1.88e-13	Cystatin/monellin superfamily protein [Source:TAIR;Acc:AT1G63190]
12.7184	AT1G61770.1	1	22813147	1.91e-13	Chaperone protein dnaJ 50 [Source:UniProtKB/Swiss-Prot;Acc:Q8GUN6]
12.6868	AT1G64000.1	1	23746504	2.06e-13	At1g64000 [Source:UniProtKB/TrEMBL;Acc:Q29PS1]
12.6215	AT1G61490.1	1	22686832	2.39e-13	G-type lectin S-receptor-like serine/threonine-protein kinase At1g61490 [Source:UniProtKB/Swiss-Prot;Acc:O64770]
12.6211	AT1G62540.1	1	23152498	2.39e-13	flavin-monooxygenase glucosinolate S-oxygenase 2 [Source:TAIR;Acc:AT1G62540]
12.6056	AT1G61070.1	1	22493448	2.48e-13	Defensin-like protein 5 [Source:UniProtKB/Swiss-Prot;Acc:Q9C947]
12.5719	AT1G66570.1	1	24835751	2.68e-13	Sucrose transport protein SUC7 [Source:UniProtKB/Swiss-Prot;Acc:Q67YF8]
12.5705	AT1G61090.1	1	22498418	2.69e-13	unknown protein; BEST Arabidopsis thaliana protein match is: unknown protein (TAIR:AT1G61095.1); Has 30201 Blast hits to 17322 proteins in 780 species: Archae - 12; Bacteria - 1396; Metazoa - 17338; Fungi - 3422; Plants - 5037; Viruses - 0; Other Eu /.../es - 2996 (source: NCBI BLink). [Source:TAIR;Acc:AT1G61090]
12.5081	AT1G61090.1	1	22500059	3.1e-13	unknown protein; BEST Arabidopsis thaliana protein match is: unknown protein (TAIR:AT1G61095.1); Has 30201 Blast hits to 17322 proteins in 780 species: Archae - 12; Bacteria - 1396; Metazoa - 17338; Fungi - 3422; Plants - 5037; Viruses - 0; Other Eu /.../es - 2996 (source: NCBI BLink). [Source:TAIR;Acc:AT1G61090]
12.4947	AT1G62560.1	1	23162802	3.2e-13	Flavin-containing monooxygenase FMO GS-OX3 [Source:UniProtKB/Swiss-Prot;Acc:Q9SXE1]
12.4856	AT1G62790.1	1	23252710	3.27e-13	At1g62790 [Source:UniProtKB/TrEMBL;Acc:Q6NLF7]
12.4833	AT1G62450.1	1	23118234	3.29e-13	Immunoglobulin E-set superfamily protein [Source:UniProtKB/TrEMBL;Acc:F4HYS9]
12.4809	AT1G61070.1	1	22493465	3.3e-13	Defensin-like protein 5 [Source:UniProtKB/Swiss-Prot;Acc:Q9C947]
12.4438	AT1G63820.1	1	23684798	3.6e-13	CCT motif family protein [Source:UniProtKB/TrEMBL;Acc:Q67ZF8]
12.4273	AT1G63210.1	1	23444156	3.74e-13	Transcription elongation factor SPT6-like [Source:UniProtKB/Swiss-Prot;Acc:Q9CAM1]
12.4273	AT1G63210.1	1	23444316	3.74e-13	Transcription elongation factor SPT6-like [Source:UniProtKB/Swiss-Prot;Acc:Q9CAM1]
12.4273	AT1G63210.1	1	23444831	3.74e-13	Transcription elongation factor SPT6-like [Source:UniProtKB/Swiss-Prot;Acc:Q9CAM1]
12.4273	AT1G63210.1	1	23445418	3.74e-13	Transcription elongation factor SPT6-like [Source:UniProtKB/Swiss-Prot;Acc:Q9CAM1]
12.417	AT1G62770.1	1	23247308	3.83e-13	Pectinesterase inhibitor 9 [Source:UniProtKB/Swiss-Prot;Acc:Q9SI72]
12.3737	AT1G61080.1	1	22497201	4.23e-13	Hydroxyproline-rich glycoprotein family protein [Source:TAIR;Acc:AT1G61080]
12.3626	AT1G61120.1	1	22527212	4.34e-13	(E,E)-geranyllinalool synthase [Source:UniProtKB/Swiss-Prot;Acc:Q93YV0]
12.3622	AT1G61065.1	1	22491165	4.34e-13	1,3-beta-glucan synthase component (DUF1218) [Source:UniProtKB/TrEMBL;Acc:Q8W576]
12.349	AT1G64340.1	1	23879386	4.48e-13	unknown protein; BEST Arabidopsis thaliana protein match is: unknown protein (TAIR:AT5G41810.1); Has 30201 Blast hits to 17322 proteins in 780 species: Archae - 12; Bacteria - 1396; Metazoa - 17338; Fungi - 3422; Plants - 5037; Viruses - 0; Other Eu /.../es - 2996 (source: NCBI BLink). [Source:TAIR;Acc:AT1G64340]
12.3478	AT1G61215.1	1	22575608	4.49e-13	At1g61215 [Source:UniProtKB/TrEMBL;Acc:Q6AWX2]
12.3161	AT1G61080.1	1	22496741	4.83e-13	Hydroxyproline-rich glycoprotein family protein [Source:TAIR;Acc:AT1G61080]
12.3119	AT1G63720.1	1	23635229	4.88e-13	At1g63720/F24D7_9 [Source:UniProtKB/TrEMBL;Acc:Q93W23]
12.2976	AT1G63060.1	1	23385083	5.04e-13	Putative uncharacterized protein [Source:UniProtKB/TrEMBL;Acc:Q9CAN7]
12.227	AT1G63680.1	1	23618222	5.93e-13	UDP-N-acetylmuramoyl-L-alanyl-D-glutamate--2,6-diaminopimelate ligase MurE homolog, chloroplastic [Source:UniProtKB/Swiss-Prot;Acc:F4I3P9]
12.227	AT1G63680.1	1	23618238	5.93e-13	UDP-N-acetylmuramoyl-L-alanyl-D-glutamate--2,6-diaminopimelate ligase MurE homolog, chloroplastic [Source:UniProtKB/Swiss-Prot;Acc:F4I3P9]
12.0598	AT1G62790.1	1	23252889	8.71e-13	At1g62790 [Source:UniProtKB/TrEMBL;Acc:Q6NLF7]
12.0437	AT1G63105.1	1	23404599	9.04e-13	unknown protein; Has 54 Blast hits to 54 proteins in 32 species: Archae - 0; Bacteria - 30; Metazoa - 2; Fungi - 2; Plants - 3; Viruses - 0; Other Eukaryotes - 17 (source: NCBI BLink). [Source:TAIR;Acc:AT1G63105]
12.0095	AT1G61320.1	1	22618746	9.78e-13	FBD-associated F-box protein At1g61320 [Source:UniProtKB/Swiss-Prot;Acc:O64788]
11.9957	AT1G64950.1	1	24127332	1.01e-12	Cytochrome P450, family 89, subfamily A, polypeptide 5 [Source:UniProtKB/TrEMBL;Acc:Q9XIQ1]
11.9794	AT1G63210.1	1	23447725	1.05e-12	Transcription elongation factor SPT6-like [Source:UniProtKB/Swiss-Prot;Acc:Q9CAM1]
11.9671	AT1G64080.1	1	23786718	1.08e-12	Probable membrane-associated kinase regulator 2 [Source:UniProtKB/Swiss-Prot;Acc:Q9SH58]
11.9626	AT1G61070.1	1	22493116	1.09e-12	Defensin-like protein 5 [Source:UniProtKB/Swiss-Prot;Acc:Q9C947]
11.925	AT1G63860.1	1	23702956	1.19e-12	Disease resistance protein (TIR-NBS-LRR class) family [Source:UniProtKB/TrEMBL;Acc:F4I3S8]
11.8649	AT1G61080.1	1	22495894	1.36e-12	Hydroxyproline-rich glycoprotein family protein [Source:TAIR;Acc:AT1G61080]
11.8299	AT1G64480.1	1	23947192	1.48e-12	Calcineurin B-like protein 8 [Source:UniProtKB/Swiss-Prot;Acc:Q9FUQ7]
11.8235	AT1G62150.1	1	22972006	1.5e-12	Mitochondrial transcription termination factor family protein [Source:UniProtKB/TrEMBL;Acc:Q8GWB0]
11.8192	AT1G64880.1	1	24105860	1.52e-12	At1g64880 [Source:UniProtKB/TrEMBL;Acc:Q6GKU7]
11.8159	AT1G63160.1	1	23424237	1.53e-12	Replication factor C subunit 2 [Source:UniProtKB/Swiss-Prot;Acc:Q9CAM7]
11.7883	AT1G62075.1	1	22945504	1.63e-12	#N/A
11.7663	AT1G63170.1	1	23427707	1.71e-12	E3 ubiquitin-protein ligase At1g63170 [Source:UniProtKB/Swiss-Prot;Acc:Q8LDB8]
11.7663	AT1G63170.1	1	23427875	1.71e-12	E3 ubiquitin-protein ligase At1g63170 [Source:UniProtKB/Swiss-Prot;Acc:Q8LDB8]
11.7663	AT1G63170.1	1	23428288	1.71e-12	E3 ubiquitin-protein ligase At1g63170 [Source:UniProtKB/Swiss-Prot;Acc:Q8LDB8]
11.7663	AT1G63180.1	1	23428327	1.71e-12	UGE3 [Source:UniProtKB/TrEMBL;Acc:A0A178WIC1]
11.7663	AT1G63180.1	1	23428330	1.71e-12	UGE3 [Source:UniProtKB/TrEMBL;Acc:A0A178WIC1]
11.7663	AT1G63180.1	1	23428829	1.71e-12	UGE3 [Source:UniProtKB/TrEMBL;Acc:A0A178WIC1]
11.7562	AT1G61065.1	1	22491515	1.75e-12	1,3-beta-glucan synthase component (DUF1218) [Source:UniProtKB/TrEMBL;Acc:Q8W576]
11.7048	AT1G61320.1	1	22620583	1.97e-12	FBD-associated F-box protein At1g61320 [Source:UniProtKB/Swiss-Prot;Acc:O64788]
11.6893	AT1G61400.1	1	22657684	2.05e-12	S-locus lectin protein kinase family protein [Source:TAIR;Acc:AT1G61400]
11.6657	AT1G62440.1	1	23111539	2.16e-12	Leucine-rich repeat extensin-like protein 2 [Source:UniProtKB/Swiss-Prot;Acc:O48809]
11.6601	AT1G59535.1	1	21872450	2.19e-12	#N/A
11.6416	AT1G64290.1	1	23857384	2.28e-12	F-box protein-like protein [Source:UniProtKB/TrEMBL;Acc:Q9C7V3]
11.6245	AT1G61320.1	1	22617534	2.37e-12	FBD-associated F-box protein At1g61320 [Source:UniProtKB/Swiss-Prot;Acc:O64788]
11.6149	AT1G61610.1	1	22736725	2.43e-12	Serine/threonine-protein kinase [Source:UniProtKB/TrEMBL;Acc:A0A178W8X6]
11.6141	AT1G62360.1	1	23062627	2.43e-12	Homeobox protein SHOOT MERISTEMLESS [Source:UniProtKB/Swiss-Prot;Acc:Q38874]
11.6003	AT1G61560.2	1	22712655	2.51e-12	MLO-like protein 6 [Source:UniProtKB/Swiss-Prot;Acc:Q94KB7]
11.5969	AT1G61470.1	1	22679959	2.53e-12	Probable CCR4-associated factor 1 homolog 5 [Source:UniProtKB/Swiss-Prot;Acc:O64773]
11.5962	AT1G61200.1	1	22562663	2.53e-12	F11P17.8 protein [Source:UniProtKB/TrEMBL;Acc:O22726]
11.5781	AT1G64330.1	1	23874787	2.64e-12	At1g64330 [Source:UniProtKB/TrEMBL;Acc:Q9C7V7]
11.5453	AT1G63090.1	1	23392875	2.85e-12	F-box protein PP2-A11 [Source:UniProtKB/Swiss-Prot;Acc:Q9CAN4]
11.5374	AT1G66050.1	1	24593217	2.9e-12	E3 ubiquitin-protein ligase ORTHRUS 5 [Source:UniProtKB/Swiss-Prot;Acc:Q680I0]
11.5232	AT1G63110.3	1	23408763	3e-12	GPI transamidase subunit PIG-U [Source:UniProtKB/TrEMBL;Acc:F4I1Z0]
11.488	AT1G62110.1	1	22957670	3.25e-12	At1g62110 [Source:UniProtKB/TrEMBL;Acc:Q8GY68]
11.4825	AT1G61065.1	1	22490727	3.29e-12	1,3-beta-glucan synthase component (DUF1218) [Source:UniProtKB/TrEMBL;Acc:Q8W576]
11.468	AT1G63240.1	1	23459129	3.4e-12	Putative uncharacterized protein At1g63240 [Source:UniProtKB/TrEMBL;Acc:Q949Y1]
11.468	AT1G63240.1	1	23459187	3.4e-12	Putative uncharacterized protein At1g63240 [Source:UniProtKB/TrEMBL;Acc:Q949Y1]
11.468	AT1G63240.1	1	23459647	3.4e-12	Putative uncharacterized protein At1g63240 [Source:UniProtKB/TrEMBL;Acc:Q949Y1]
11.468	AT1G63245.1	1	23459762	3.4e-12	CLE14 [Source:UniProtKB/TrEMBL;Acc:A0A178WFK0]
11.468	AT1G63245.1	1	23460129	3.4e-12	CLE14 [Source:UniProtKB/TrEMBL;Acc:A0A178WFK0]
11.468	AT1G63245.1	1	23461440	3.4e-12	CLE14 [Source:UniProtKB/TrEMBL;Acc:A0A178WFK0]
11.468	AT1G63250.1	1	23462084	3.4e-12	Probable DEAD-box ATP-dependent RNA helicase 48 [Source:UniProtKB/Swiss-Prot;Acc:Q9C8S9]
11.468	AT1G63250.1	1	23467230	3.4e-12	Probable DEAD-box ATP-dependent RNA helicase 48 [Source:UniProtKB/Swiss-Prot;Acc:Q9C8S9]
11.468	AT1G63250.1	1	23467313	3.4e-12	Probable DEAD-box ATP-dependent RNA helicase 48 [Source:UniProtKB/Swiss-Prot;Acc:Q9C8S9]
11.468	AT1G63290.1	1	23474593	3.4e-12	Ribulose-phosphate 3-epimerase [Source:UniProtKB/TrEMBL;Acc:Q9C8T3]
11.468	AT1G63295.1	1	23475050	3.4e-12	Remorin family protein [Source:TAIR;Acc:AT1G63295]
11.4678	AT1G61670.1	1	22770333	3.41e-12	Lung seven transmembrane receptor family protein [Source:UniProtKB/TrEMBL;Acc:Q8GYD0]
11.4678	AT1G61670.1	1	22772336	3.41e-12	Lung seven transmembrane receptor family protein [Source:UniProtKB/TrEMBL;Acc:Q8GYD0]
11.4678	AT1G61670.1	1	22772994	3.41e-12	Lung seven transmembrane receptor family protein [Source:UniProtKB/TrEMBL;Acc:Q8GYD0]
11.4678	AT1G61670.1	1	22773161	3.41e-12	Lung seven transmembrane receptor family protein [Source:UniProtKB/TrEMBL;Acc:Q8GYD0]
11.4678	AT1G61680.2	1	22774001	3.41e-12	S-(+)-linalool synthase, chloroplastic [Source:UniProtKB/Swiss-Prot;Acc:Q84UV0]
11.4678	AT1G61680.2	1	22774214	3.41e-12	S-(+)-linalool synthase, chloroplastic [Source:UniProtKB/Swiss-Prot;Acc:Q84UV0]
11.4678	AT1G61680.2	1	22774440	3.41e-12	S-(+)-linalool synthase, chloroplastic [Source:UniProtKB/Swiss-Prot;Acc:Q84UV0]
11.4678	AT1G61700.1	1	22788151	3.41e-12	DNA-directed RNA polymerase subunit 10-like protein [Source:UniProtKB/Swiss-Prot;Acc:Q9SYA6]
11.452	AT1G61420.1	1	22663659	3.53e-12	S-locus lectin protein kinase family protein [Source:TAIR;Acc:AT1G61420]
11.4516	AT1G62810.1	1	23262197	3.53e-12	Primary amine oxidase [Source:UniProtKB/Swiss-Prot;Acc:Q8H1H9]
11.4499	AT1G61740.1	1	22799190	3.55e-12	Sulfite exporter TauE/SafE family protein 2 [Source:UniProtKB/Swiss-Prot;Acc:Q9SYB0]
11.4432	AT1G62990.1	1	23336884	3.6e-12	Homeobox protein knotted-1-like 7 [Source:UniProtKB/Swiss-Prot;Acc:Q9FPQ8]
11.4373	AT1G64610.2	1	24002259	3.65e-12	Putative uncharacterized protein At1g64610 [Source:UniProtKB/TrEMBL;Acc:Q8VZK1]
11.3929	AT1G64930.1	1	24123289	4.05e-12	CYP89A7 [Source:UniProtKB/TrEMBL;Acc:A0A178VZZ4]
11.3829	AT1G61795.1	1	22818749	4.14e-12	CRIB domain-containing protein RIC9 [Source:UniProtKB/Swiss-Prot;Acc:Q1G3Y0]
11.3829	AT1G61795.1	1	22818940	4.14e-12	CRIB domain-containing protein RIC9 [Source:UniProtKB/Swiss-Prot;Acc:Q1G3Y0]
11.382	AT1G61300.1	1	22607402	4.15e-12	Probable disease resistance protein At1g61300 [Source:UniProtKB/Swiss-Prot;Acc:O64790]
11.3818	AT1G65910.1	1	24523403	4.15e-12	NAC028 [Source:UniProtKB/TrEMBL;Acc:A0A178W7T7]
11.351	AT1G61260.1	1	22592590	4.46e-12	Protein of unknown function (DUF761) [Source:TAIR;Acc:AT1G61260]
11.3366	AT1G61850.1	1	22862403	4.61e-12	phospholipases;galactolipases [Source:TAIR;Acc:AT1G61850]
11.3252	AT1G61070.1	1	22492654	4.73e-12	Defensin-like protein 5 [Source:UniProtKB/Swiss-Prot;Acc:Q9C947]
11.3205	AT1G62800.1	1	23255321	4.78e-12	Aspartate aminotransferase [Source:UniProtKB/TrEMBL;Acc:F4I0D4]
11.3186	AT1G60940.2	1	22440715	4.8e-12	Serine/threonine-protein kinase SRK2B [Source:UniProtKB/Swiss-Prot;Acc:Q9C958]
11.2951	AT1G61440.1	1	22672106	5.07e-12	S-locus lectin protein kinase family protein [Source:TAIR;Acc:AT1G61440]
11.2838	AT1G64710.1	1	24043778	5.2e-12	Alcohol dehydrogenase-like 4 [Source:UniProtKB/Swiss-Prot;Acc:Q8VZ49]
11.2507	AT1G63206.1	1	23441879	5.61e-12	Cystatin/monellin superfamily protein [Source:TAIR;Acc:AT1G63206]
11.244	AT1G61120.1	1	22524286	5.7e-12	(E,E)-geranyllinalool synthase [Source:UniProtKB/Swiss-Prot;Acc:Q93YV0]
11.2395	AT1G61910.1	1	22887909	5.76e-12	pre-tRNA [Source:TAIR;Acc:AT1G61910]
11.2267	AT1G63180.1	1	23429169	5.93e-12	UGE3 [Source:UniProtKB/TrEMBL;Acc:A0A178WIC1]
11.2249	AT1G61732.1	1	22796030	5.96e-12	MIR776a; miRNA [Source:TAIR;Acc:AT1G61732]
11.2136	AT1G64410.1	1	23933008	6.12e-12	#N/A
11.2135	AT1G62981.2	1	23336386	6.12e-12	F16P17.15 [Source:UniProtKB/TrEMBL;Acc:Q9LQ06]
11.2135	AT1G62990.1	1	23336562	6.12e-12	Homeobox protein knotted-1-like 7 [Source:UniProtKB/Swiss-Prot;Acc:Q9FPQ8]
11.2087	AT1G62410.1	1	23093060	6.18e-12	MIF4G domain-containing protein [Source:UniProtKB/TrEMBL;Acc:F4HYS3]
11.1904	AT1G63206.1	1	23441770	6.45e-12	Cystatin/monellin superfamily protein [Source:TAIR;Acc:AT1G63206]
11.1903	AT1G61610.1	1	22732587	6.45e-12	Serine/threonine-protein kinase [Source:UniProtKB/TrEMBL;Acc:A0A178W8X6]
11.1803	AT1G61300.1	1	22607993	6.6e-12	Probable disease resistance protein At1g61300 [Source:UniProtKB/Swiss-Prot;Acc:O64790]
11.1725	AT1G64920.1	1	24119299	6.72e-12	UDP-glycosyltransferase 79B11 [Source:UniProtKB/Swiss-Prot;Acc:Q9XIQ4]
11.1632	AT1G64940.1	1	24125338	6.87e-12	Cytochrome P450, family 87, subfamily A, polypeptide 6 [Source:UniProtKB/TrEMBL;Acc:Q9XIQ2]
11.14	AT1G64620.1	1	24008020	7.24e-12	Dof zinc finger protein DOF1.8 [Source:UniProtKB/Swiss-Prot;Acc:Q84JQ8]
11.1216	AT1G63050.1	1	23377399	7.56e-12	LPLAT2 [Source:UniProtKB/TrEMBL;Acc:A0A178WEX3]
11.1148	AT1G61095.1	1	22506199	7.68e-12	At1g61095 [Source:UniProtKB/TrEMBL;Acc:Q147K6]
11.105	AT1G64200.1	1	23830615	7.85e-12	vacuolar H+-ATPase subunit E isoform 3 [Source:TAIR;Acc:AT1G64200]
11.0719	AT1G63050.1	1	23375892	8.48e-12	LPLAT2 [Source:UniProtKB/TrEMBL;Acc:A0A178WEX3]
11.0705	AT1G65550.1	1	24368382	8.5e-12	Putative nucleobase-ascorbate transporter 10 [Source:UniProtKB/Swiss-Prot;Acc:O04472]
11.0642	AT1G61970.1	1	22907816	8.63e-12	At1g61970 [Source:UniProtKB/TrEMBL;Acc:O80702]
11.0642	AT1G61980.1	1	22908698	8.63e-12	At1g61980 [Source:UniProtKB/TrEMBL;Acc:O80703]
11.0642	AT1G61980.1	1	22908928	8.63e-12	At1g61980 [Source:UniProtKB/TrEMBL;Acc:O80703]
11.0642	AT1G61980.1	1	22908929	8.63e-12	At1g61980 [Source:UniProtKB/TrEMBL;Acc:O80703]
11.0642	AT1G61980.1	1	22909196	8.63e-12	At1g61980 [Source:UniProtKB/TrEMBL;Acc:O80703]
11.0642	AT1G61990.1	1	22912154	8.63e-12	At1g61990/F8K4_18 [Source:UniProtKB/TrEMBL;Acc:O80704]
11.0642	AT1G61990.1	1	22912253	8.63e-12	At1g61990/F8K4_18 [Source:UniProtKB/TrEMBL;Acc:O80704]
11.0642	AT1G61990.1	1	22912262	8.63e-12	At1g61990/F8K4_18 [Source:UniProtKB/TrEMBL;Acc:O80704]
11.0538	AT1G63206.1	1	23441516	8.83e-12	Cystatin/monellin superfamily protein [Source:TAIR;Acc:AT1G63206]
11.0538	AT1G63206.1	1	23441601	8.83e-12	Cystatin/monellin superfamily protein [Source:TAIR;Acc:AT1G63206]
11.0538	AT1G63206.1	1	23441906	8.83e-12	Cystatin/monellin superfamily protein [Source:TAIR;Acc:AT1G63206]
11.0516	AT1G63230.1	1	23452688	8.88e-12	At1g63230 [Source:UniProtKB/TrEMBL;Acc:Q0IGJ6]
11.0508	AT1G64563.1	1	23976523	8.9e-12	other RNA [Source:TAIR;Acc:AT1G64563]
11.0298	AT1G63130.1	1	23416006	9.34e-12	Pentatricopeptide repeat-containing protein At1g63130, mitochondrial [Source:UniProtKB/Swiss-Prot;Acc:Q9CAN0]
11.0094	AT1G64240.1	1	23839596	9.79e-12	#N/A
11.0001	AT1G63250.1	1	23462736	1e-11	Probable DEAD-box ATP-dependent RNA helicase 48 [Source:UniProtKB/Swiss-Prot;Acc:Q9C8S9]
10.9999	AT1G63206.1	1	23441778	1e-11	Cystatin/monellin superfamily protein [Source:TAIR;Acc:AT1G63206]
10.99	AT1G62863.1	1	23279940	1.02e-11	#N/A
10.9188	AT1G63180.1	1	23428933	1.21e-11	UGE3 [Source:UniProtKB/TrEMBL;Acc:A0A178WIC1]
10.9188	AT1G63180.1	1	23430129	1.21e-11	UGE3 [Source:UniProtKB/TrEMBL;Acc:A0A178WIC1]
10.9129	AT1G64563.1	1	23976609	1.22e-11	other RNA [Source:TAIR;Acc:AT1G64563]
10.9065	AT1G62800.1	1	23255267	1.24e-11	Aspartate aminotransferase [Source:UniProtKB/TrEMBL;Acc:F4I0D4]
10.9065	AT1G62800.1	1	23255284	1.24e-11	Aspartate aminotransferase [Source:UniProtKB/TrEMBL;Acc:F4I0D4]
10.9065	AT1G62800.1	1	23255354	1.24e-11	Aspartate aminotransferase [Source:UniProtKB/TrEMBL;Acc:F4I0D4]
10.9065	AT1G62800.1	1	23255432	1.24e-11	Aspartate aminotransferase [Source:UniProtKB/TrEMBL;Acc:F4I0D4]
10.8923	AT1G62810.1	1	23259459	1.28e-11	Primary amine oxidase [Source:UniProtKB/Swiss-Prot;Acc:Q8H1H9]
10.8483	AT1G63480.1	1	23542993	1.42e-11	AT-hook motif nuclear-localized protein 12 [Source:UniProtKB/Swiss-Prot;Acc:Q8LPN5]
10.847	AT1G64035.1	1	23757894	1.42e-11	#N/A
10.847	AT1G64035.1	1	23757996	1.42e-11	#N/A
10.847	AT1G64040.1	1	23759942	1.42e-11	Serine/threonine-protein phosphatase [Source:UniProtKB/TrEMBL;Acc:A0A178WMA0]
10.8448	AT1G61310.1	1	22616630	1.43e-11	LRR and NB-ARC domains-containing disease resistance protein [Source:TAIR;Acc:AT1G61310]
10.811	AT1G63530.1	1	23565672	1.55e-11	BEST Arabidopsis thaliana protein match is: hydroxyproline-rich glycoprotein family protein (TAIR:AT1G63540.1); Has 10212 Blast hits to 4024 proteins in 434 species: Archae - 1; Bacteria - 1259; Metazoa - 3608; Fungi - 2247; Plants - 291; Viruses - /.../her Eukaryotes - 2716 (source: NCBI BLink). [Source:TAIR;Acc:AT1G63530]
10.8053	AT1G64563.1	1	23977877	1.57e-11	other RNA [Source:TAIR;Acc:AT1G64563]
10.8053	AT1G64563.1	1	23977895	1.57e-11	other RNA [Source:TAIR;Acc:AT1G64563]
10.8053	AT1G64563.1	1	23977896	1.57e-11	other RNA [Source:TAIR;Acc:AT1G64563]
10.8038	AT1G64230.3	1	23835519	1.57e-11	Ubiquitin-conjugating enzyme 28 [Source:UniProtKB/TrEMBL;Acc:F4I5B8]
10.798	AT1G62990.1	1	23336541	1.59e-11	Homeobox protein knotted-1-like 7 [Source:UniProtKB/Swiss-Prot;Acc:Q9FPQ8]
10.7748	AT1G65960.2	1	24553357	1.68e-11	Glutamate decarboxylase 2 [Source:UniProtKB/Swiss-Prot;Acc:Q42472]
10.7197	AT1G61940.1	1	22898146	1.91e-11	Putative Tubby-like protein 4 [Source:UniProtKB/Swiss-Prot;Acc:O80699]
10.7187	AT1G63180.1	1	23429437	1.91e-11	UGE3 [Source:UniProtKB/TrEMBL;Acc:A0A178WIC1]
10.6772	AT1G61150.1	1	22545052	2.1e-11	Protein GID8 homolog [Source:UniProtKB/Swiss-Prot;Acc:Q84WK5]
10.6764	AT1G65920.1	1	24529592	2.11e-11	F12P19.9 protein [Source:UniProtKB/TrEMBL;Acc:Q9SRZ7]
10.6689	AT1G64618.1	1	24004925	2.14e-11	other RNA [Source:TAIR;Acc:AT1G64618]
10.6466	AT1G65113.1	1	24189866	2.26e-11	Defensin-like protein 226 [Source:UniProtKB/Swiss-Prot;Acc:P82621]
10.6416	AT1G61940.1	1	22896960	2.28e-11	Putative Tubby-like protein 4 [Source:UniProtKB/Swiss-Prot;Acc:O80699]
10.6122	AT1G61640.1	1	22749510	2.44e-11	Protein kinase superfamily protein [Source:UniProtKB/TrEMBL;Acc:Q8L6Y8]
10.6104	AT1G61180.1	1	22554421	2.45e-11	LRR and NB-ARC domains-containing disease resistance protein [Source:UniProtKB/TrEMBL;Acc:Q2V4G0]
10.6072	AT1G63180.1	1	23429447	2.47e-11	UGE3 [Source:UniProtKB/TrEMBL;Acc:A0A178WIC1]
10.601	AT1G64220.1	1	23834196	2.51e-11	Mitochondrial import receptor subunit TOM7-2 [Source:UniProtKB/Swiss-Prot;Acc:Q3ECI7]
10.5898	AT1G63160.1	1	23424263	2.57e-11	Replication factor C subunit 2 [Source:UniProtKB/Swiss-Prot;Acc:Q9CAM7]
10.5891	AT1G62430.1	1	23110179	2.58e-11	Phosphatidate cytidylyltransferase 1 [Source:UniProtKB/Swiss-Prot;Acc:O04928]
10.5627	AT1G62800.1	1	23255369	2.74e-11	Aspartate aminotransferase [Source:UniProtKB/TrEMBL;Acc:F4I0D4]
10.5623	AT1G64000.1	1	23749010	2.74e-11	At1g64000 [Source:UniProtKB/TrEMBL;Acc:Q29PS1]
10.5574	AT1G62210.1	1	22985396	2.77e-11	F19K23.14 protein [Source:UniProtKB/TrEMBL;Acc:O04586]
10.5557	AT1G61320.1	1	22619688	2.78e-11	FBD-associated F-box protein At1g61320 [Source:UniProtKB/Swiss-Prot;Acc:O64788]
10.555	AT1G63150.1	1	23421763	2.79e-11	Pentatricopeptide repeat-containing protein At1g63150 [Source:UniProtKB/Swiss-Prot;Acc:Q9CAM8]
10.555	AT1G63150.1	1	23421784	2.79e-11	Pentatricopeptide repeat-containing protein At1g63150 [Source:UniProtKB/Swiss-Prot;Acc:Q9CAM8]
10.5539	AT1G62810.1	1	23258701	2.79e-11	Primary amine oxidase [Source:UniProtKB/Swiss-Prot;Acc:Q8H1H9]
10.5526	AT1G62440.1	1	23111350	2.8e-11	Leucine-rich repeat extensin-like protein 2 [Source:UniProtKB/Swiss-Prot;Acc:O48809]
10.5511	AT1G63250.1	1	23463227	2.81e-11	Probable DEAD-box ATP-dependent RNA helicase 48 [Source:UniProtKB/Swiss-Prot;Acc:Q9C8S9]
10.5279	AT1G63650.3	1	23598973	2.97e-11	EGL3 [Source:UniProtKB/TrEMBL;Acc:A0A178W1W8]
10.4875	AT1G63206.1	1	23441640	3.25e-11	Cystatin/monellin superfamily protein [Source:TAIR;Acc:AT1G63206]
10.4841	AT1G63100.1	1	23401981	3.28e-11	Scarecrow-like protein 28 [Source:UniProtKB/Swiss-Prot;Acc:Q9CAN3]
10.4819	AT1G63220.1	1	23448584	3.3e-11	C2 domain-containing protein At1g63220 [Source:UniProtKB/Swiss-Prot;Acc:Q9C8S6]
10.4278	AT1G61795.1	1	22819862	3.73e-11	CRIB domain-containing protein RIC9 [Source:UniProtKB/Swiss-Prot;Acc:Q1G3Y0]
10.4016	AT1G63050.1	1	23378383	3.97e-11	LPLAT2 [Source:UniProtKB/TrEMBL;Acc:A0A178WEX3]
10.3986	AT1G61750.1	1	22804237	3.99e-11	Cysteine-rich repeat secretory protein 1 [Source:UniProtKB/Swiss-Prot;Acc:Q9SYB1]
10.3975	AT1G63105.1	1	23404591	4e-11	unknown protein; Has 54 Blast hits to 54 proteins in 32 species: Archae - 0; Bacteria - 30; Metazoa - 2; Fungi - 2; Plants - 3; Viruses - 0; Other Eukaryotes - 17 (source: NCBI BLink). [Source:TAIR;Acc:AT1G63105]
10.385	AT1G62695.1	1	23213667	4.12e-11	#N/A
10.3794	AT1G62690.1	1	23211642	4.17e-11	unknown protein; Has 4 Blast hits to 4 proteins in 2 species: Archae - 0; Bacteria - 0; Metazoa - 0; Fungi - 0; Plants - 4; Viruses - 0; Other Eukaryotes - 0 (source: NCBI BLink). [Source:TAIR;Acc:AT1G62690]
10.3748	AT1G64950.1	1	24128578	4.22e-11	Cytochrome P450, family 89, subfamily A, polypeptide 5 [Source:UniProtKB/TrEMBL;Acc:Q9XIQ1]
10.3748	AT1G64970.1	1	24135498	4.22e-11	Tocopherol O-methyltransferase, chloroplastic [Source:UniProtKB/Swiss-Prot;Acc:Q9ZSK1]
10.3704	AT1G63245.1	1	23461757	4.26e-11	CLE14 [Source:UniProtKB/TrEMBL;Acc:A0A178WFK0]
10.3472	AT1G63860.1	1	23702246	4.5e-11	Disease resistance protein (TIR-NBS-LRR class) family [Source:UniProtKB/TrEMBL;Acc:F4I3S8]
10.3376	AT1G61740.1	1	22801560	4.6e-11	Sulfite exporter TauE/SafE family protein 2 [Source:UniProtKB/Swiss-Prot;Acc:Q9SYB0]
10.3274	AT1G64930.1	1	24123198	4.71e-11	CYP89A7 [Source:UniProtKB/TrEMBL;Acc:A0A178VZZ4]
10.3247	AT1G62780.1	1	23248583	4.73e-11	Dimethylallyl, adenosine tRNA methylthiotransferase [Source:UniProtKB/TrEMBL;Acc:Q8VY70]
10.3225	AT1G64760.2	1	24055636	4.76e-11	Glucan endo-1,3-beta-glucosidase 8 [Source:UniProtKB/Swiss-Prot;Acc:Q6NKW9]
10.3109	AT1G61980.1	1	22909430	4.89e-11	At1g61980 [Source:UniProtKB/TrEMBL;Acc:O80703]
10.3109	AT1G61980.1	1	22909431	4.89e-11	At1g61980 [Source:UniProtKB/TrEMBL;Acc:O80703]
10.3109	AT1G61980.1	1	22909598	4.89e-11	At1g61980 [Source:UniProtKB/TrEMBL;Acc:O80703]
10.3109	AT1G61980.1	1	22909629	4.89e-11	At1g61980 [Source:UniProtKB/TrEMBL;Acc:O80703]
10.3109	AT1G61980.1	1	22909644	4.89e-11	At1g61980 [Source:UniProtKB/TrEMBL;Acc:O80703]
10.3109	AT1G61980.1	1	22909811	4.89e-11	At1g61980 [Source:UniProtKB/TrEMBL;Acc:O80703]
10.3067	AT1G63120.1	1	23410747	4.94e-11	RHOMBOID-like protein 2 [Source:UniProtKB/Swiss-Prot;Acc:Q9CAN1]
10.3011	AT1G63190.1	1	23432019	5e-11	Cystatin/monellin superfamily protein [Source:TAIR;Acc:AT1G63190]
10.3011	AT1G63190.1	1	23432087	5e-11	Cystatin/monellin superfamily protein [Source:TAIR;Acc:AT1G63190]
10.2816	AT1G61150.1	1	22542697	5.23e-11	Protein GID8 homolog [Source:UniProtKB/Swiss-Prot;Acc:Q84WK5]
10.2805	AT1G61065.1	1	22491648	5.24e-11	1,3-beta-glucan synthase component (DUF1218) [Source:UniProtKB/TrEMBL;Acc:Q8W576]
10.2802	AT1G61890.1	1	22872188	5.25e-11	Protein DETOXIFICATION 37 [Source:UniProtKB/Swiss-Prot;Acc:O80695]
10.2662	AT1G62810.1	1	23261536	5.42e-11	Primary amine oxidase [Source:UniProtKB/Swiss-Prot;Acc:Q8H1H9]
10.2439	AT1G62990.1	1	23337153	5.7e-11	Homeobox protein knotted-1-like 7 [Source:UniProtKB/Swiss-Prot;Acc:Q9FPQ8]
10.2352	AT1G62766.1	1	23240226	5.82e-11	#N/A
10.2211	AT1G63190.1	1	23432123	6.01e-11	Cystatin/monellin superfamily protein [Source:TAIR;Acc:AT1G63190]
10.2211	AT1G63190.1	1	23432128	6.01e-11	Cystatin/monellin superfamily protein [Source:TAIR;Acc:AT1G63190]
10.1996	AT1G62800.1	1	23255699	6.32e-11	Aspartate aminotransferase [Source:UniProtKB/TrEMBL;Acc:F4I0D4]
10.1996	AT1G62800.1	1	23255706	6.32e-11	Aspartate aminotransferase [Source:UniProtKB/TrEMBL;Acc:F4I0D4]
10.1996	AT1G62800.1	1	23255711	6.32e-11	Aspartate aminotransferase [Source:UniProtKB/TrEMBL;Acc:F4I0D4]
10.1996	AT1G62800.1	1	23255731	6.32e-11	Aspartate aminotransferase [Source:UniProtKB/TrEMBL;Acc:F4I0D4]
10.1996	AT1G62800.1	1	23255827	6.32e-11	Aspartate aminotransferase [Source:UniProtKB/TrEMBL;Acc:F4I0D4]
10.1667	AT1G65190.1	1	24218103	6.81e-11	Protein kinase superfamily protein [Source:UniProtKB/TrEMBL;Acc:Q9S9J9]
10.1634	AT1G62980.1	1	23333269	6.86e-11	Expansin-A18 [Source:UniProtKB/Swiss-Prot;Acc:Q9LQ07]
10.16	AT1G61080.1	1	22497641	6.92e-11	Hydroxyproline-rich glycoprotein family protein [Source:TAIR;Acc:AT1G61080]
10.155	AT1G61290.1	1	22606731	7e-11	Syntaxin-124 [Source:UniProtKB/Swiss-Prot;Acc:O64791]
10.1544	AT1G65342.1	1	24272586	7.01e-11	unknown protein; FUNCTIONS IN: molecular_function unknown; INVOLVED IN: biological_process unknown; LOCATED IN: endomembrane system; Has 5 Blast hits to 5 proteins in 2 species: Archae - 0; Bacteria - 0; Metazoa - 0; Fungi - 0; Plants - 5; Viruses - /.../her Eukaryotes - 0 (source: NCBI BLink). [Source:TAIR;Acc:AT1G65342]
10.1387	AT1G62800.1	1	23255273	7.27e-11	Aspartate aminotransferase [Source:UniProtKB/TrEMBL;Acc:F4I0D4]
10.1296	AT1G61350.1	1	22633194	7.42e-11	ARM repeat superfamily protein [Source:UniProtKB/TrEMBL;Acc:O64785]
10.124	AT1G61688.1	1	22781782	7.52e-11	Defensin-like protein 106 [Source:UniProtKB/Swiss-Prot;Acc:Q1G3Y1]
10.0909	AT1G63190.1	1	23432021	8.11e-11	Cystatin/monellin superfamily protein [Source:TAIR;Acc:AT1G63190]
10.0909	AT1G63190.1	1	23432162	8.11e-11	Cystatin/monellin superfamily protein [Source:TAIR;Acc:AT1G63190]
10.0796	AT1G65630.1	1	24406832	8.32e-11	Putative protease Do-like 3, mitochondrial [Source:UniProtKB/Swiss-Prot;Acc:Q9SHZ1]
10.0737	AT1G64563.1	1	23977863	8.44e-11	other RNA [Source:TAIR;Acc:AT1G64563]
10.0367	AT1G61120.1	1	22527279	9.19e-11	(E,E)-geranyllinalool synthase [Source:UniProtKB/Swiss-Prot;Acc:Q93YV0]
10.0319	AT1G62800.1	1	23255301	9.29e-11	Aspartate aminotransferase [Source:UniProtKB/TrEMBL;Acc:F4I0D4]
10.0201	AT1G62422.1	1	23101392	9.55e-11	F2401.15 [Source:UniProtKB/TrEMBL;Acc:Q9MAV1]
10.0096	AT1G62770.1	1	23245626	9.78e-11	Pectinesterase inhibitor 9 [Source:UniProtKB/Swiss-Prot;Acc:Q9SI72]
9.9915	AT1G62000.1	1	22914800	1.02e-10	UPF0540 protein At1g62000 [Source:UniProtKB/Swiss-Prot;Acc:Q39168]
9.99114	AT1G62560.1	1	23162743	1.02e-10	Flavin-containing monooxygenase FMO GS-OX3 [Source:UniProtKB/Swiss-Prot;Acc:Q9SXE1]
9.99052	AT1G62970.1	1	23326065	1.02e-10	Chaperone DnaJ-domain superfamily protein [Source:UniProtKB/TrEMBL;Acc:Q0WQM3]
9.99052	AT1G62970.1	1	23326112	1.02e-10	Chaperone DnaJ-domain superfamily protein [Source:UniProtKB/TrEMBL;Acc:Q0WQM3]
9.99052	AT1G62970.1	1	23326114	1.02e-10	Chaperone DnaJ-domain superfamily protein [Source:UniProtKB/TrEMBL;Acc:Q0WQM3]
9.99052	AT1G62970.1	1	23326160	1.02e-10	Chaperone DnaJ-domain superfamily protein [Source:UniProtKB/TrEMBL;Acc:Q0WQM3]
9.99052	AT1G62970.1	1	23326164	1.02e-10	Chaperone DnaJ-domain superfamily protein [Source:UniProtKB/TrEMBL;Acc:Q0WQM3]
9.99052	AT1G62970.1	1	23326186	1.02e-10	Chaperone DnaJ-domain superfamily protein [Source:UniProtKB/TrEMBL;Acc:Q0WQM3]
9.99052	AT1G62970.1	1	23326192	1.02e-10	Chaperone DnaJ-domain superfamily protein [Source:UniProtKB/TrEMBL;Acc:Q0WQM3]
9.99052	AT1G62970.1	1	23326196	1.02e-10	Chaperone DnaJ-domain superfamily protein [Source:UniProtKB/TrEMBL;Acc:Q0WQM3]
9.99052	AT1G62970.1	1	23326216	1.02e-10	Chaperone DnaJ-domain superfamily protein [Source:UniProtKB/TrEMBL;Acc:Q0WQM3]
9.99052	AT1G62970.1	1	23326235	1.02e-10	Chaperone DnaJ-domain superfamily protein [Source:UniProtKB/TrEMBL;Acc:Q0WQM3]
9.99052	AT1G62970.1	1	23326244	1.02e-10	Chaperone DnaJ-domain superfamily protein [Source:UniProtKB/TrEMBL;Acc:Q0WQM3]
9.99052	AT1G62970.1	1	23326245	1.02e-10	Chaperone DnaJ-domain superfamily protein [Source:UniProtKB/TrEMBL;Acc:Q0WQM3]
9.99052	AT1G62970.1	1	23326261	1.02e-10	Chaperone DnaJ-domain superfamily protein [Source:UniProtKB/TrEMBL;Acc:Q0WQM3]
9.99052	AT1G62970.1	1	23326263	1.02e-10	Chaperone DnaJ-domain superfamily protein [Source:UniProtKB/TrEMBL;Acc:Q0WQM3]
9.99052	AT1G62970.1	1	23326276	1.02e-10	Chaperone DnaJ-domain superfamily protein [Source:UniProtKB/TrEMBL;Acc:Q0WQM3]
9.99052	AT1G62970.1	1	23326286	1.02e-10	Chaperone DnaJ-domain superfamily protein [Source:UniProtKB/TrEMBL;Acc:Q0WQM3]
9.98612	AT1G64295.1	1	23861271	1.03e-10	F-box associated ubiquitination effector family protein [Source:UniProtKB/TrEMBL;Acc:F4I6P4]
9.98422	AT1G65240.1	1	24234010	1.04e-10	Aspartic proteinase-like protein 2 [Source:UniProtKB/Swiss-Prot;Acc:Q9S9K4]
9.97623	AT1G64290.1	1	23857895	1.06e-10	F-box protein-like protein [Source:UniProtKB/TrEMBL;Acc:Q9C7V3]
9.96834	AT1G65200.1	1	24223322	1.08e-10	Ubiquitin carboxyl-terminal hydrolase-related protein [Source:UniProtKB/TrEMBL;Acc:F4I9V7]
9.96657	AT1G64140.1	1	23807132	1.08e-10	F22C12.10 [Source:UniProtKB/TrEMBL;Acc:Q9SH64]
9.95949	AT1G62981.2	1	23334964	1.1e-10	F16P17.15 [Source:UniProtKB/TrEMBL;Acc:Q9LQ06]
9.94067	AT1G65210.1	1	24224272	1.15e-10	Galactose-binding protein [Source:UniProtKB/TrEMBL;Acc:Q9S9K1]
9.9319	AT1G63190.1	1	23431940	1.17e-10	Cystatin/monellin superfamily protein [Source:TAIR;Acc:AT1G63190]
9.9319	AT1G63190.1	1	23432063	1.17e-10	Cystatin/monellin superfamily protein [Source:TAIR;Acc:AT1G63190]
9.92594	AT1G62990.1	1	23341032	1.19e-10	Homeobox protein knotted-1-like 7 [Source:UniProtKB/Swiss-Prot;Acc:Q9FPQ8]
9.91797	AT1G63740.1	1	23648417	1.21e-10	Disease resistance protein (TIR-NBS-LRR class) family [Source:UniProtKB/TrEMBL;Acc:Q9CAD9]
9.91598	AT1G66700.1	1	24875592	1.21e-10	Paraxanthine methyltransferase 1 [Source:UniProtKB/Swiss-Prot;Acc:Q9C9M3]
9.91379	AT1G62920.1	1	23306861	1.22e-10	CONTAINS InterPro DOMAIN/s: Proteasome maturation factor UMP1 (InterPro:IPR008012); BEST Arabidopsis thaliana protein match is: Proteasome maturation factor UMP1 (TAIR:AT1G67250.1); Has 70 Blast hits to 70 proteins in 15 species: Archae - 0; Bacteri /.../ Metazoa - 0; Fungi - 0; Plants - 70; Viruses - 0; Other Eukaryotes - 0 (source: NCBI BLink). [Source:TAIR;Acc:AT1G62920]
9.91379	AT1G62950.1	1	23314750	1.22e-10	F16P17.10 protein [Source:UniProtKB/TrEMBL;Acc:Q9LQ11]
9.91379	AT1G62960.1	1	23320292	1.22e-10	Probable aminotransferase ACS10 [Source:UniProtKB/Swiss-Prot;Acc:Q9LQ10]
9.91379	AT1G62960.1	1	23320377	1.22e-10	Probable aminotransferase ACS10 [Source:UniProtKB/Swiss-Prot;Acc:Q9LQ10]
9.91379	AT1G62960.1	1	23320393	1.22e-10	Probable aminotransferase ACS10 [Source:UniProtKB/Swiss-Prot;Acc:Q9LQ10]
9.91379	AT1G62960.1	1	23320508	1.22e-10	Probable aminotransferase ACS10 [Source:UniProtKB/Swiss-Prot;Acc:Q9LQ10]
9.91379	AT1G62960.1	1	23320606	1.22e-10	Probable aminotransferase ACS10 [Source:UniProtKB/Swiss-Prot;Acc:Q9LQ10]
9.91012	AT1G62060.1	1	22942709	1.23e-10	UPF0540 protein At1g62060 [Source:UniProtKB/Swiss-Prot;Acc:O04573]
9.90195	AT1G62970.1	1	23326064	1.25e-10	Chaperone DnaJ-domain superfamily protein [Source:UniProtKB/TrEMBL;Acc:Q0WQM3]
9.89873	AT1G64355.1	1	23885396	1.26e-10	1-acyl-sn-glycerol-3-phosphate acyltransferase [Source:UniProtKB/TrEMBL;Acc:Q8S9I8]
9.89075	AT1G61340.1	1	22628562	1.29e-10	F-box protein At1g61340 [Source:UniProtKB/Swiss-Prot;Acc:Q8GX77]
9.89075	AT1G61560.2	1	22709974	1.29e-10	MLO-like protein 6 [Source:UniProtKB/Swiss-Prot;Acc:Q94KB7]
9.89075	AT1G61560.2	1	22710693	1.29e-10	MLO-like protein 6 [Source:UniProtKB/Swiss-Prot;Acc:Q94KB7]
9.88403	AT1G65190.1	1	24215626	1.31e-10	Protein kinase superfamily protein [Source:UniProtKB/TrEMBL;Acc:Q9S9J9]
9.87652	AT1G62770.1	1	23247171	1.33e-10	Pectinesterase inhibitor 9 [Source:UniProtKB/Swiss-Prot;Acc:Q9SI72]
9.85529	AT1G61650.1	1	22750963	1.4e-10	#N/A
9.82919	AT1G62690.1	1	23211819	1.48e-10	unknown protein; Has 4 Blast hits to 4 proteins in 2 species: Archae - 0; Bacteria - 0; Metazoa - 0; Fungi - 0; Plants - 4; Viruses - 0; Other Eukaryotes - 0 (source: NCBI BLink). [Source:TAIR;Acc:AT1G62690]
9.82907	AT1G64240.1	1	23839718	1.48e-10	#N/A
9.82739	AT1G62240.1	1	22996047	1.49e-10	Putative uncharacterized protein At1g62240 [Source:UniProtKB/TrEMBL;Acc:Q84W21]
9.82701	AT1G61090.1	1	22498733	1.49e-10	unknown protein; BEST Arabidopsis thaliana protein match is: unknown protein (TAIR:AT1G61095.1); Has 30201 Blast hits to 17322 proteins in 780 species: Archae - 12; Bacteria - 1396; Metazoa - 17338; Fungi - 3422; Plants - 5037; Viruses - 0; Other Eu /.../es - 2996 (source: NCBI BLink). [Source:TAIR;Acc:AT1G61090]
9.81029	AT1G66300.1	1	24718423	1.55e-10	Putative F-box/FBD/LRR-repeat protein At1g66300 [Source:UniProtKB/Swiss-Prot;Acc:Q9C8Y7]
9.79326	AT1G61215.1	1	22573883	1.61e-10	At1g61215 [Source:UniProtKB/TrEMBL;Acc:Q6AWX2]
9.78657	AT1G64230.3	1	23834978	1.63e-10	Ubiquitin-conjugating enzyme 28 [Source:UniProtKB/TrEMBL;Acc:F4I5B8]
9.78657	AT1G64230.3	1	23835019	1.63e-10	Ubiquitin-conjugating enzyme 28 [Source:UniProtKB/TrEMBL;Acc:F4I5B8]
9.78657	AT1G64230.3	1	23835023	1.63e-10	Ubiquitin-conjugating enzyme 28 [Source:UniProtKB/TrEMBL;Acc:F4I5B8]
9.78657	AT1G64230.3	1	23835027	1.63e-10	Ubiquitin-conjugating enzyme 28 [Source:UniProtKB/TrEMBL;Acc:F4I5B8]
9.78657	AT1G64230.3	1	23835037	1.63e-10	Ubiquitin-conjugating enzyme 28 [Source:UniProtKB/TrEMBL;Acc:F4I5B8]
9.78657	AT1G64230.3	1	23835041	1.63e-10	Ubiquitin-conjugating enzyme 28 [Source:UniProtKB/TrEMBL;Acc:F4I5B8]
9.78478	AT1G63180.1	1	23429397	1.64e-10	UGE3 [Source:UniProtKB/TrEMBL;Acc:A0A178WIC1]
9.78478	AT1G63180.1	1	23429681	1.64e-10	UGE3 [Source:UniProtKB/TrEMBL;Acc:A0A178WIC1]
9.78354	AT1G61795.1	1	22821053	1.65e-10	CRIB domain-containing protein RIC9 [Source:UniProtKB/Swiss-Prot;Acc:Q1G3Y0]
9.77158	AT1G63210.1	1	23443379	1.69e-10	Transcription elongation factor SPT6-like [Source:UniProtKB/Swiss-Prot;Acc:Q9CAM1]
9.77046	AT1G64230.3	1	23835260	1.7e-10	Ubiquitin-conjugating enzyme 28 [Source:UniProtKB/TrEMBL;Acc:F4I5B8]
9.7703	AT1G63830.3	1	23686344	1.7e-10	PLAC8 family protein [Source:UniProtKB/TrEMBL;Acc:Q9CAJ7]
9.76806	AT1G62440.1	1	23112287	1.71e-10	Leucine-rich repeat extensin-like protein 2 [Source:UniProtKB/Swiss-Prot;Acc:O48809]
9.75922	AT1G62800.1	1	23255289	1.74e-10	Aspartate aminotransferase [Source:UniProtKB/TrEMBL;Acc:F4I0D4]
9.75305	AT1G63190.1	1	23431960	1.77e-10	Cystatin/monellin superfamily protein [Source:TAIR;Acc:AT1G63190]
9.74671	AT1G63880.1	1	23716161	1.79e-10	Disease resistance protein RML1B [Source:UniProtKB/Swiss-Prot;Acc:Q9CAK1]
9.74668	AT1G62810.1	1	23260316	1.79e-10	Primary amine oxidase [Source:UniProtKB/Swiss-Prot;Acc:Q8H1H9]
9.71775	AT1G64830.1	1	24093133	1.92e-10	Eukaryotic aspartyl protease family protein [Source:UniProtKB/TrEMBL;Acc:Q9XIR2]
9.71164	AT1G62960.1	1	23320408	1.94e-10	Probable aminotransferase ACS10 [Source:UniProtKB/Swiss-Prot;Acc:Q9LQ10]
9.70064	AT1G61255.1	1	22590268	1.99e-10	At1g61255 [Source:UniProtKB/TrEMBL;Acc:O22721]
9.68933	AT1G62480.1	1	23127729	2.04e-10	At1g62480/T3P18_4 [Source:UniProtKB/TrEMBL;Acc:Q9SXE9]
9.68133	AT1G65550.1	1	24370663	2.08e-10	Putative nucleobase-ascorbate transporter 10 [Source:UniProtKB/Swiss-Prot;Acc:O04472]
9.67993	AT1G63950.1	1	23735192	2.09e-10	Heavy metal transport/detoxification superfamily protein [Source:TAIR;Acc:AT1G63950]
9.67993	AT1G63970.2	1	23739710	2.09e-10	2-C-methyl-D-erythritol 2,4-cyclodiphosphate synthase, chloroplastic [Source:UniProtKB/Swiss-Prot;Acc:Q9CAK8]
9.67839	AT1G65270.1	1	24242481	2.1e-10	AT1G65270 protein [Source:UniProtKB/TrEMBL;Acc:O80798]
9.67106	AT1G63206.1	1	23441572	2.13e-10	Cystatin/monellin superfamily protein [Source:TAIR;Acc:AT1G63206]
9.66178	AT1G61700.1	1	22788546	2.18e-10	DNA-directed RNA polymerase subunit 10-like protein [Source:UniProtKB/Swiss-Prot;Acc:Q9SYA6]
9.66178	AT1G61700.1	1	22788675	2.18e-10	DNA-directed RNA polymerase subunit 10-like protein [Source:UniProtKB/Swiss-Prot;Acc:Q9SYA6]
9.64404	AT1G63830.3	1	23686138	2.27e-10	PLAC8 family protein [Source:UniProtKB/TrEMBL;Acc:Q9CAJ7]
9.64234	AT1G61980.1	1	22909447	2.28e-10	At1g61980 [Source:UniProtKB/TrEMBL;Acc:O80703]
9.62339	AT1G61095.1	1	22504411	2.38e-10	At1g61095 [Source:UniProtKB/TrEMBL;Acc:Q147K6]
9.60833	AT1G62050.1	1	22939351	2.46e-10	Ankyrin repeat family protein [Source:UniProtKB/TrEMBL;Acc:Q94CF4]
9.60671	AT1G62978.1	1	23332288	2.47e-10	unknown protein; Has 30201 Blast hits to 17322 proteins in 780 species: Archae - 12; Bacteria - 1396; Metazoa - 17338; Fungi - 3422; Plants - 5037; Viruses - 0; Other Eukaryotes - 2996 (source: NCBI BLink). [Source:TAIR;Acc:AT1G62978]
9.60671	AT1G62978.1	1	23332294	2.47e-10	unknown protein; Has 30201 Blast hits to 17322 proteins in 780 species: Archae - 12; Bacteria - 1396; Metazoa - 17338; Fungi - 3422; Plants - 5037; Viruses - 0; Other Eukaryotes - 2996 (source: NCBI BLink). [Source:TAIR;Acc:AT1G62978]
9.60671	AT1G62980.1	1	23332898	2.47e-10	Expansin-A18 [Source:UniProtKB/Swiss-Prot;Acc:Q9LQ07]
9.60671	AT1G62981.2	1	23334890	2.47e-10	F16P17.15 [Source:UniProtKB/TrEMBL;Acc:Q9LQ06]
9.60257	AT1G61820.1	1	22839252	2.5e-10	Beta-glucosidase 46 [Source:UniProtKB/Swiss-Prot;Acc:O80690]
9.60257	AT1G61820.1	1	22839545	2.5e-10	Beta-glucosidase 46 [Source:UniProtKB/Swiss-Prot;Acc:O80690]
9.60257	AT1G61820.1	1	22839590	2.5e-10	Beta-glucosidase 46 [Source:UniProtKB/Swiss-Prot;Acc:O80690]
9.59805	AT1G64563.1	1	23978024	2.52e-10	other RNA [Source:TAIR;Acc:AT1G64563]
9.59785	AT1G63880.1	1	23713658	2.52e-10	Disease resistance protein RML1B [Source:UniProtKB/Swiss-Prot;Acc:Q9CAK1]
9.59622	AT1G65740.1	1	24452708	2.53e-10	Probable F-box protein At1g65740 [Source:UniProtKB/Swiss-Prot;Acc:Q9SHY1]
9.59601	AT1G62800.1	1	23255424	2.54e-10	Aspartate aminotransferase [Source:UniProtKB/TrEMBL;Acc:F4I0D4]
9.58518	AT1G62050.1	1	22939096	2.6e-10	Ankyrin repeat family protein [Source:UniProtKB/TrEMBL;Acc:Q94CF4]
9.57603	AT1G61990.1	1	22913108	2.65e-10	At1g61990/F8K4_18 [Source:UniProtKB/TrEMBL;Acc:O80704]
9.57284	AT1G63105.1	1	23404578	2.67e-10	unknown protein; Has 54 Blast hits to 54 proteins in 32 species: Archae - 0; Bacteria - 30; Metazoa - 2; Fungi - 2; Plants - 3; Viruses - 0; Other Eukaryotes - 17 (source: NCBI BLink). [Source:TAIR;Acc:AT1G63105]
9.56566	AT1G63190.1	1	23431991	2.72e-10	Cystatin/monellin superfamily protein [Source:TAIR;Acc:AT1G63190]
9.56566	AT1G63190.1	1	23432000	2.72e-10	Cystatin/monellin superfamily protein [Source:TAIR;Acc:AT1G63190]
9.56566	AT1G63190.1	1	23432006	2.72e-10	Cystatin/monellin superfamily protein [Source:TAIR;Acc:AT1G63190]
9.56038	AT1G62440.1	1	23111714	2.75e-10	Leucine-rich repeat extensin-like protein 2 [Source:UniProtKB/Swiss-Prot;Acc:O48809]
9.55817	AT1G63190.1	1	23431943	2.77e-10	Cystatin/monellin superfamily protein [Source:TAIR;Acc:AT1G63190]
9.55817	AT1G63190.1	1	23432271	2.77e-10	Cystatin/monellin superfamily protein [Source:TAIR;Acc:AT1G63190]
9.55817	AT1G63190.1	1	23432490	2.77e-10	Cystatin/monellin superfamily protein [Source:TAIR;Acc:AT1G63190]
9.55022	AT1G62790.1	1	23254589	2.82e-10	At1g62790 [Source:UniProtKB/TrEMBL;Acc:Q6NLF7]
9.54568	AT1G64740.1	1	24051096	2.85e-10	Tubulin alpha-1 chain [Source:UniProtKB/Swiss-Prot;Acc:P11139]
9.54568	AT1G64740.1	1	24051135	2.85e-10	Tubulin alpha-1 chain [Source:UniProtKB/Swiss-Prot;Acc:P11139]
9.54568	AT1G64740.1	1	24052463	2.85e-10	Tubulin alpha-1 chain [Source:UniProtKB/Swiss-Prot;Acc:P11139]
9.52672	AT1G62510.1	1	23136544	2.97e-10	At1g62510 [Source:UniProtKB/TrEMBL;Acc:Q9SXE6]
9.51871	AT1G63170.1	1	23426363	3.03e-10	E3 ubiquitin-protein ligase At1g63170 [Source:UniProtKB/Swiss-Prot;Acc:Q8LDB8]
9.51871	AT1G63170.1	1	23426364	3.03e-10	E3 ubiquitin-protein ligase At1g63170 [Source:UniProtKB/Swiss-Prot;Acc:Q8LDB8]
9.51871	AT1G63170.1	1	23426622	3.03e-10	E3 ubiquitin-protein ligase At1g63170 [Source:UniProtKB/Swiss-Prot;Acc:Q8LDB8]
9.51871	AT1G63170.1	1	23427213	3.03e-10	E3 ubiquitin-protein ligase At1g63170 [Source:UniProtKB/Swiss-Prot;Acc:Q8LDB8]
9.51571	AT1G61710.1	1	22790313	3.05e-10	Cysteine/Histidine-rich C1 domain family protein [Source:UniProtKB/TrEMBL;Acc:Q9SYA7]
9.5139	AT1G64200.1	1	23830316	3.06e-10	vacuolar H+-ATPase subunit E isoform 3 [Source:TAIR;Acc:AT1G64200]
9.50888	AT1G62480.1	1	23127706	3.1e-10	At1g62480/T3P18_4 [Source:UniProtKB/TrEMBL;Acc:Q9SXE9]
9.48945	AT1G62790.1	1	23253885	3.24e-10	At1g62790 [Source:UniProtKB/TrEMBL;Acc:Q6NLF7]
9.48945	AT1G62800.1	1	23255456	3.24e-10	Aspartate aminotransferase [Source:UniProtKB/TrEMBL;Acc:F4I0D4]
9.48945	AT1G62810.1	1	23258686	3.24e-10	Primary amine oxidase [Source:UniProtKB/Swiss-Prot;Acc:Q8H1H9]
9.48945	AT1G62810.1	1	23258847	3.24e-10	Primary amine oxidase [Source:UniProtKB/Swiss-Prot;Acc:Q8H1H9]
9.48945	AT1G62810.1	1	23262285	3.24e-10	Primary amine oxidase [Source:UniProtKB/Swiss-Prot;Acc:Q8H1H9]
9.48945	AT1G62820.1	1	23265166	3.24e-10	Probable calcium-binding protein CML14 [Source:UniProtKB/Swiss-Prot;Acc:Q8VZ50]
9.48945	AT1G62830.1	1	23265460	3.24e-10	Lysine-specific histone demethylase 1 homolog 1 [Source:UniProtKB/Swiss-Prot;Acc:Q8VXV7]
9.48945	AT1G62850.2	1	23274627	3.24e-10	Class I peptide chain release factor [Source:UniProtKB/TrEMBL;Acc:Q84JF2]
9.48945	AT1G62863.1	1	23278497	3.24e-10	#N/A
9.48945	AT1G62863.1	1	23278538	3.24e-10	#N/A
9.48945	AT1G62863.1	1	23279083	3.24e-10	#N/A
9.48945	AT1G62863.1	1	23279121	3.24e-10	#N/A
9.48945	AT1G62863.1	1	23279135	3.24e-10	#N/A
9.48945	AT1G62863.1	1	23279142	3.24e-10	#N/A
9.48945	AT1G62863.1	1	23279181	3.24e-10	#N/A
9.48945	AT1G62863.1	1	23279579	3.24e-10	#N/A
9.48945	AT1G62863.1	1	23279893	3.24e-10	#N/A
9.48945	AT1G62863.1	1	23280034	3.24e-10	#N/A
9.48945	AT1G62870.1	1	23283854	3.24e-10	F16P17.2 protein [Source:UniProtKB/TrEMBL;Acc:Q9LQ19]
9.48945	AT1G62870.1	1	23283963	3.24e-10	F16P17.2 protein [Source:UniProtKB/TrEMBL;Acc:Q9LQ19]
9.48945	AT1G62870.1	1	23283978	3.24e-10	F16P17.2 protein [Source:UniProtKB/TrEMBL;Acc:Q9LQ19]
9.48945	AT1G62870.1	1	23284025	3.24e-10	F16P17.2 protein [Source:UniProtKB/TrEMBL;Acc:Q9LQ19]
9.48945	AT1G62870.1	1	23284131	3.24e-10	F16P17.2 protein [Source:UniProtKB/TrEMBL;Acc:Q9LQ19]
9.48945	AT1G62870.1	1	23284191	3.24e-10	F16P17.2 protein [Source:UniProtKB/TrEMBL;Acc:Q9LQ19]
9.48945	AT1G62870.1	1	23284360	3.24e-10	F16P17.2 protein [Source:UniProtKB/TrEMBL;Acc:Q9LQ19]
9.48945	AT1G62870.1	1	23284805	3.24e-10	F16P17.2 protein [Source:UniProtKB/TrEMBL;Acc:Q9LQ19]
9.48945	AT1G62870.1	1	23284916	3.24e-10	F16P17.2 protein [Source:UniProtKB/TrEMBL;Acc:Q9LQ19]
9.48945	AT1G62870.1	1	23284976	3.24e-10	F16P17.2 protein [Source:UniProtKB/TrEMBL;Acc:Q9LQ19]
9.48945	AT1G62870.1	1	23284992	3.24e-10	F16P17.2 protein [Source:UniProtKB/TrEMBL;Acc:Q9LQ19]
9.48945	AT1G62870.1	1	23286452	3.24e-10	F16P17.2 protein [Source:UniProtKB/TrEMBL;Acc:Q9LQ19]
9.48945	AT1G62870.1	1	23286515	3.24e-10	F16P17.2 protein [Source:UniProtKB/TrEMBL;Acc:Q9LQ19]
9.48945	AT1G62870.1	1	23286526	3.24e-10	F16P17.2 protein [Source:UniProtKB/TrEMBL;Acc:Q9LQ19]
9.48945	AT1G62950.1	1	23318749	3.24e-10	F16P17.10 protein [Source:UniProtKB/TrEMBL;Acc:Q9LQ11]
9.47612	AT1G63960.1	1	23738609	3.34e-10	Copper transport protein family [Source:TAIR;Acc:AT1G63960]
9.47422	AT1G59500.1	1	21857522	3.36e-10	Indole-3-acetic acid-amido synthetase GH3.4 [Source:UniProtKB/Swiss-Prot;Acc:Q9LQ68]
9.44563	AT1G62440.1	1	23112445	3.58e-10	Leucine-rich repeat extensin-like protein 2 [Source:UniProtKB/Swiss-Prot;Acc:O48809]
9.44252	AT1G65940.1	1	24544912	3.61e-10	#N/A
9.43089	AT1G62225.1	1	22990711	3.71e-10	At1g62225 [Source:UniProtKB/TrEMBL;Acc:O04588]
9.43089	AT1G62225.1	1	22990859	3.71e-10	At1g62225 [Source:UniProtKB/TrEMBL;Acc:O04588]
9.43089	AT1G62225.1	1	22990956	3.71e-10	At1g62225 [Source:UniProtKB/TrEMBL;Acc:O04588]
9.42444	AT1G63250.1	1	23467095	3.76e-10	Probable DEAD-box ATP-dependent RNA helicase 48 [Source:UniProtKB/Swiss-Prot;Acc:Q9C8S9]
9.42098	AT1G61090.1	1	22498748	3.79e-10	unknown protein; BEST Arabidopsis thaliana protein match is: unknown protein (TAIR:AT1G61095.1); Has 30201 Blast hits to 17322 proteins in 780 species: Archae - 12; Bacteria - 1396; Metazoa - 17338; Fungi - 3422; Plants - 5037; Viruses - 0; Other Eu /.../es - 2996 (source: NCBI BLink). [Source:TAIR;Acc:AT1G61090]
9.42098	AT1G61090.1	1	22500111	3.79e-10	unknown protein; BEST Arabidopsis thaliana protein match is: unknown protein (TAIR:AT1G61095.1); Has 30201 Blast hits to 17322 proteins in 780 species: Archae - 12; Bacteria - 1396; Metazoa - 17338; Fungi - 3422; Plants - 5037; Viruses - 0; Other Eu /.../es - 2996 (source: NCBI BLink). [Source:TAIR;Acc:AT1G61090]
9.41917	AT1G63055.1	1	23380700	3.81e-10	Putative uncharacterized protein [Source:UniProtKB/TrEMBL;Acc:Q5XVH6]
9.40206	AT1G64385.1	1	23902113	3.96e-10	At1g64385 [Source:UniProtKB/TrEMBL;Acc:Q8GUH9]
9.38936	AT1G64210.1	1	23831470	4.08e-10	Putative inactive receptor-like protein kinase At1g64210 [Source:UniProtKB/Swiss-Prot;Acc:Q9SH71]
9.38936	AT1G64210.1	1	23831488	4.08e-10	Putative inactive receptor-like protein kinase At1g64210 [Source:UniProtKB/Swiss-Prot;Acc:Q9SH71]
9.37927	AT1G64390.1	1	23910476	4.18e-10	Endoglucanase 6 [Source:UniProtKB/Swiss-Prot;Acc:Q42059]
9.37927	AT1G64390.1	1	23911044	4.18e-10	Endoglucanase 6 [Source:UniProtKB/Swiss-Prot;Acc:Q42059]
9.37927	AT1G64390.1	1	23914289	4.18e-10	Endoglucanase 6 [Source:UniProtKB/Swiss-Prot;Acc:Q42059]
9.37927	AT1G64390.1	1	23914643	4.18e-10	Endoglucanase 6 [Source:UniProtKB/Swiss-Prot;Acc:Q42059]
9.37927	AT1G64400.1	1	23918855	4.18e-10	Long chain acyl-CoA synthetase 3 [Source:UniProtKB/Swiss-Prot;Acc:Q9C7W4]
9.37927	AT1G64400.1	1	23919905	4.18e-10	Long chain acyl-CoA synthetase 3 [Source:UniProtKB/Swiss-Prot;Acc:Q9C7W4]
9.37927	AT1G64405.1	1	23923030	4.18e-10	At1g64405 [Source:UniProtKB/TrEMBL;Acc:Q3ECI5]
9.37927	AT1G64405.1	1	23923779	4.18e-10	At1g64405 [Source:UniProtKB/TrEMBL;Acc:Q3ECI5]
9.37927	AT1G64405.1	1	23924551	4.18e-10	At1g64405 [Source:UniProtKB/TrEMBL;Acc:Q3ECI5]
9.37927	AT1G64410.1	1	23932775	4.18e-10	#N/A
9.37927	AT1G64420.1	1	23933296	4.18e-10	pre-tRNA [Source:TAIR;Acc:AT1G64420]
9.37927	AT1G65040.3	1	24164605	4.18e-10	ERAD-associated E3 ubiquitin-protein ligase HRD1B [Source:UniProtKB/Swiss-Prot;Acc:Q6NPT7]
9.37927	AT1G65060.1	1	24169734	4.18e-10	4-coumarate--CoA ligase 3 [Source:UniProtKB/Swiss-Prot;Acc:Q9S777]
9.37927	AT1G65060.1	1	24172198	4.18e-10	4-coumarate--CoA ligase 3 [Source:UniProtKB/Swiss-Prot;Acc:Q9S777]
9.37927	AT1G65060.1	1	24172235	4.18e-10	4-coumarate--CoA ligase 3 [Source:UniProtKB/Swiss-Prot;Acc:Q9S777]
9.37927	AT1G65080.1	1	24178945	4.18e-10	ALBINO3-like protein 2, chloroplastic [Source:UniProtKB/Swiss-Prot;Acc:Q8L718]
9.37927	AT1G65113.1	1	24189938	4.18e-10	Defensin-like protein 226 [Source:UniProtKB/Swiss-Prot;Acc:P82621]
9.37927	AT1G65113.1	1	24190001	4.18e-10	Defensin-like protein 226 [Source:UniProtKB/Swiss-Prot;Acc:P82621]
9.37927	AT1G65113.1	1	24190031	4.18e-10	Defensin-like protein 226 [Source:UniProtKB/Swiss-Prot;Acc:P82621]
9.37927	AT1G65120.2	1	24193651	4.18e-10	Ubiquitin carboxyl-terminal hydrolase-related protein [Source:UniProtKB/TrEMBL;Acc:F4I9U7]
9.37927	AT1G65120.2	1	24196271	4.18e-10	Ubiquitin carboxyl-terminal hydrolase-related protein [Source:UniProtKB/TrEMBL;Acc:F4I9U7]
9.37927	AT1G65120.2	1	24196333	4.18e-10	Ubiquitin carboxyl-terminal hydrolase-related protein [Source:UniProtKB/TrEMBL;Acc:F4I9U7]
9.37927	AT1G65130.1	1	24197169	4.18e-10	Ubiquitin carboxyl-terminal hydrolase-related protein [Source:UniProtKB/TrEMBL;Acc:F4I9U9]
9.37927	AT1G65130.1	1	24200214	4.18e-10	Ubiquitin carboxyl-terminal hydrolase-related protein [Source:UniProtKB/TrEMBL;Acc:F4I9U9]
9.37927	AT1G65130.1	1	24200651	4.18e-10	Ubiquitin carboxyl-terminal hydrolase-related protein [Source:UniProtKB/TrEMBL;Acc:F4I9U9]
9.37927	AT1G65130.1	1	24200652	4.18e-10	Ubiquitin carboxyl-terminal hydrolase-related protein [Source:UniProtKB/TrEMBL;Acc:F4I9U9]
9.37927	AT1G65130.1	1	24200924	4.18e-10	Ubiquitin carboxyl-terminal hydrolase-related protein [Source:UniProtKB/TrEMBL;Acc:F4I9U9]
9.37927	AT1G65130.1	1	24201880	4.18e-10	Ubiquitin carboxyl-terminal hydrolase-related protein [Source:UniProtKB/TrEMBL;Acc:F4I9U9]
9.37927	AT1G65140.1	1	24203242	4.18e-10	Ubiquitin carboxyl-terminal hydrolase family protein [Source:TAIR;Acc:AT1G65140]
9.37927	AT1G65150.1	1	24205398	4.18e-10	Putative uncharacterized protein At1g65150 [Source:UniProtKB/TrEMBL;Acc:Q9S9J5]
9.37927	AT1G65170.1	1	24209200	4.18e-10	Ubiquitin carboxyl-terminal hydrolase family protein [Source:UniProtKB/TrEMBL;Acc:F4I9V4]
9.37927	AT1G65170.1	1	24209328	4.18e-10	Ubiquitin carboxyl-terminal hydrolase family protein [Source:UniProtKB/TrEMBL;Acc:F4I9V4]
9.37927	AT1G65170.1	1	24209437	4.18e-10	Ubiquitin carboxyl-terminal hydrolase family protein [Source:UniProtKB/TrEMBL;Acc:F4I9V4]
9.37313	AT1G63170.1	1	23426560	4.24e-10	E3 ubiquitin-protein ligase At1g63170 [Source:UniProtKB/Swiss-Prot;Acc:Q8LDB8]
9.37313	AT1G63170.1	1	23427208	4.24e-10	E3 ubiquitin-protein ligase At1g63170 [Source:UniProtKB/Swiss-Prot;Acc:Q8LDB8]
9.37313	AT1G63170.1	1	23427220	4.24e-10	E3 ubiquitin-protein ligase At1g63170 [Source:UniProtKB/Swiss-Prot;Acc:Q8LDB8]
9.37313	AT1G63170.1	1	23427322	4.24e-10	E3 ubiquitin-protein ligase At1g63170 [Source:UniProtKB/Swiss-Prot;Acc:Q8LDB8]
9.37087	AT1G62780.1	1	23248857	4.26e-10	Dimethylallyl, adenosine tRNA methylthiotransferase [Source:UniProtKB/TrEMBL;Acc:Q8VY70]
9.36926	AT1G65550.1	1	24369562	4.27e-10	Putative nucleobase-ascorbate transporter 10 [Source:UniProtKB/Swiss-Prot;Acc:O04472]
9.36312	AT1G64100.2	1	23794803	4.33e-10	Pentatricopeptide (PPR) repeat-containing protein [Source:UniProtKB/TrEMBL;Acc:A8MRJ8]
9.36288	AT1G61120.1	1	22529240	4.34e-10	(E,E)-geranyllinalool synthase [Source:UniProtKB/Swiss-Prot;Acc:Q93YV0]
9.35328	AT1G61065.1	1	22491622	4.43e-10	1,3-beta-glucan synthase component (DUF1218) [Source:UniProtKB/TrEMBL;Acc:Q8W576]
9.35069	AT1G61667.1	1	22768923	4.46e-10	Protein of unknown function, DUF538 [Source:TAIR;Acc:AT1G61667]
9.34828	AT1G61120.1	1	22526093	4.48e-10	(E,E)-geranyllinalool synthase [Source:UniProtKB/Swiss-Prot;Acc:Q93YV0]
9.34197	AT1G63190.1	1	23432096	4.55e-10	Cystatin/monellin superfamily protein [Source:TAIR;Acc:AT1G63190]
9.33006	AT1G62920.1	1	23306854	4.68e-10	CONTAINS InterPro DOMAIN/s: Proteasome maturation factor UMP1 (InterPro:IPR008012); BEST Arabidopsis thaliana protein match is: Proteasome maturation factor UMP1 (TAIR:AT1G67250.1); Has 70 Blast hits to 70 proteins in 15 species: Archae - 0; Bacteri /.../ Metazoa - 0; Fungi - 0; Plants - 70; Viruses - 0; Other Eukaryotes - 0 (source: NCBI BLink). [Source:TAIR;Acc:AT1G62920]
9.33006	AT1G62920.1	1	23306860	4.68e-10	CONTAINS InterPro DOMAIN/s: Proteasome maturation factor UMP1 (InterPro:IPR008012); BEST Arabidopsis thaliana protein match is: Proteasome maturation factor UMP1 (TAIR:AT1G67250.1); Has 70 Blast hits to 70 proteins in 15 species: Archae - 0; Bacteri /.../ Metazoa - 0; Fungi - 0; Plants - 70; Viruses - 0; Other Eukaryotes - 0 (source: NCBI BLink). [Source:TAIR;Acc:AT1G62920]
9.31997	AT1G62540.1	1	23151253	4.79e-10	flavin-monooxygenase glucosinolate S-oxygenase 2 [Source:TAIR;Acc:AT1G62540]
9.31731	AT1G61090.1	1	22501103	4.82e-10	unknown protein; BEST Arabidopsis thaliana protein match is: unknown protein (TAIR:AT1G61095.1); Has 30201 Blast hits to 17322 proteins in 780 species: Archae - 12; Bacteria - 1396; Metazoa - 17338; Fungi - 3422; Plants - 5037; Viruses - 0; Other Eu /.../es - 2996 (source: NCBI BLink). [Source:TAIR;Acc:AT1G61090]
9.31573	AT1G63430.2	1	23527248	4.83e-10	Leucine-rich repeat protein kinase family protein [Source:UniProtKB/TrEMBL;Acc:F4I233]
9.30928	AT1G62540.1	1	23151431	4.91e-10	flavin-monooxygenase glucosinolate S-oxygenase 2 [Source:TAIR;Acc:AT1G62540]
9.3058	AT1G65360.1	1	24280952	4.95e-10	Agamous-like MADS-box protein AGL23 [Source:UniProtKB/Swiss-Prot;Acc:O80807]
9.29316	AT1G63180.1	1	23429393	5.09e-10	UGE3 [Source:UniProtKB/TrEMBL;Acc:A0A178WIC1]
9.29316	AT1G63190.1	1	23431727	5.09e-10	Cystatin/monellin superfamily protein [Source:TAIR;Acc:AT1G63190]
9.29316	AT1G63190.1	1	23432048	5.09e-10	Cystatin/monellin superfamily protein [Source:TAIR;Acc:AT1G63190]
9.29316	AT1G63190.1	1	23432052	5.09e-10	Cystatin/monellin superfamily protein [Source:TAIR;Acc:AT1G63190]
9.29316	AT1G63190.1	1	23432178	5.09e-10	Cystatin/monellin superfamily protein [Source:TAIR;Acc:AT1G63190]
9.29316	AT1G63190.1	1	23432292	5.09e-10	Cystatin/monellin superfamily protein [Source:TAIR;Acc:AT1G63190]
9.27969	AT1G63930.1	1	23729336	5.25e-10	At1g63930 [Source:UniProtKB/TrEMBL;Acc:Q9CAK4]
9.2752	AT1G65481.1	1	24342229	5.31e-10	unknown protein; FUNCTIONS IN: molecular_function unknown; INVOLVED IN: biological_process unknown; LOCATED IN: endomembrane system. [Source:TAIR;Acc:AT1G65481]
9.27153	AT1G61260.1	1	22593736	5.35e-10	Protein of unknown function (DUF761) [Source:TAIR;Acc:AT1G61260]
9.27117	AT1G64230.3	1	23836098	5.36e-10	Ubiquitin-conjugating enzyme 28 [Source:UniProtKB/TrEMBL;Acc:F4I5B8]
9.26915	AT1G61620.1	1	22740314	5.38e-10	Nitric oxide synthase-interacting protein homolog [Source:UniProtKB/TrEMBL;Acc:A0A178WN49]
9.25733	AT1G60710.1	1	22356785	5.53e-10	Probable aldo-keto reductase 4 [Source:UniProtKB/Swiss-Prot;Acc:Q93ZN2]
9.23987	AT1G63900.2	1	23719873	5.76e-10	E3 ubiquitin-protein ligase SP1 [Source:UniProtKB/Swiss-Prot;Acc:Q8L7N4]
9.23026	AT1G63650.3	1	23599353	5.88e-10	EGL3 [Source:UniProtKB/TrEMBL;Acc:A0A178W1W8]
9.22742	AT1G65250.1	1	24235324	5.92e-10	Probable inactive receptor-like protein kinase At1g65250 [Source:UniProtKB/Swiss-Prot;Acc:O80795]
9.21936	AT1G59530.1	1	21867554	6.03e-10	Basic leucine zipper 4 [Source:UniProtKB/Swiss-Prot;Acc:Q9LQ65]
9.1974	AT1G64200.1	1	23830126	6.35e-10	vacuolar H+-ATPase subunit E isoform 3 [Source:TAIR;Acc:AT1G64200]
9.1974	AT1G64200.1	1	23830141	6.35e-10	vacuolar H+-ATPase subunit E isoform 3 [Source:TAIR;Acc:AT1G64200]
9.19614	AT1G63990.1	1	23745497	6.37e-10	Meiotic recombination protein SPO11-2 [Source:UniProtKB/Swiss-Prot;Acc:Q9M4A1]
9.19614	AT1G64000.1	1	23749074	6.37e-10	At1g64000 [Source:UniProtKB/TrEMBL;Acc:Q29PS1]
9.19614	AT1G64010.1	1	23750074	6.37e-10	Serine protease inhibitor (SERPIN) family protein [Source:TAIR;Acc:AT1G64010]
9.19614	AT1G64010.1	1	23750090	6.37e-10	Serine protease inhibitor (SERPIN) family protein [Source:TAIR;Acc:AT1G64010]
9.19614	AT1G64010.1	1	23750774	6.37e-10	Serine protease inhibitor (SERPIN) family protein [Source:TAIR;Acc:AT1G64010]
9.19489	AT1G65113.1	1	24190087	6.38e-10	Defensin-like protein 226 [Source:UniProtKB/Swiss-Prot;Acc:P82621]
9.18925	AT1G63030.1	1	23369355	6.47e-10	Dehydration-responsive element-binding protein 1E [Source:UniProtKB/Swiss-Prot;Acc:Q9SGJ6]
9.18697	AT1G64450.1	1	23940904	6.5e-10	At1g64450 [Source:UniProtKB/TrEMBL;Acc:Q9SGW9]
9.17269	AT1G62360.1	1	23060513	6.72e-10	Homeobox protein SHOOT MERISTEMLESS [Source:UniProtKB/Swiss-Prot;Acc:Q38874]
9.16915	AT1G64060.1	1	23774201	6.77e-10	Respiratory burst oxidase homolog protein F [Source:UniProtKB/Swiss-Prot;Acc:O48538]
9.16815	AT1G63880.1	1	23713656	6.79e-10	Disease resistance protein RML1B [Source:UniProtKB/Swiss-Prot;Acc:Q9CAK1]
9.16376	AT1G63170.1	1	23427420	6.86e-10	E3 ubiquitin-protein ligase At1g63170 [Source:UniProtKB/Swiss-Prot;Acc:Q8LDB8]
9.16376	AT1G63180.1	1	23428774	6.86e-10	UGE3 [Source:UniProtKB/TrEMBL;Acc:A0A178WIC1]
9.1553	AT1G62970.1	1	23326207	6.99e-10	Chaperone DnaJ-domain superfamily protein [Source:UniProtKB/TrEMBL;Acc:Q0WQM3]
9.15351	AT1G63060.1	1	23385081	7.02e-10	Putative uncharacterized protein [Source:UniProtKB/TrEMBL;Acc:Q9CAN7]
9.15178	AT1G64210.1	1	23833337	7.05e-10	Putative inactive receptor-like protein kinase At1g64210 [Source:UniProtKB/Swiss-Prot;Acc:Q9SH71]
9.13499	AT1G65190.1	1	24215030	7.33e-10	Protein kinase superfamily protein [Source:UniProtKB/TrEMBL;Acc:Q9S9J9]
9.13285	AT1G65070.2	1	24173308	7.36e-10	DNA mismatch repair protein MutS, type 2 [Source:UniProtKB/TrEMBL;Acc:Q9SS53]
9.12665	AT1G63430.2	1	23521567	7.47e-10	Leucine-rich repeat protein kinase family protein [Source:UniProtKB/TrEMBL;Acc:F4I233]
9.12046	AT1G64000.1	1	23749532	7.58e-10	At1g64000 [Source:UniProtKB/TrEMBL;Acc:Q29PS1]
9.11873	AT1G65260.1	1	24241102	7.61e-10	Membrane-associated protein VIPP1, chloroplastic [Source:UniProtKB/Swiss-Prot;Acc:O80796]
9.11336	AT1G63030.1	1	23366860	7.7e-10	Dehydration-responsive element-binding protein 1E [Source:UniProtKB/Swiss-Prot;Acc:Q9SGJ6]
9.11336	AT1G63030.1	1	23369350	7.7e-10	Dehydration-responsive element-binding protein 1E [Source:UniProtKB/Swiss-Prot;Acc:Q9SGJ6]
9.10517	AT1G59940.1	1	22066233	7.85e-10	response regulator 3 [Source:TAIR;Acc:AT1G59940]
9.10136	AT1G59540.2	1	21879986	7.92e-10	Kinesin-like protein KIN-7N [Source:UniProtKB/Swiss-Prot;Acc:Q9S7P3]
9.1006	AT1G61580.1	1	22723970	7.93e-10	60S ribosomal protein L3-2 [Source:UniProtKB/Swiss-Prot;Acc:P22738]
9.09555	AT1G62070.1	1	22943788	8.03e-10	F19K23.2 protein [Source:UniProtKB/TrEMBL;Acc:O04574]
9.09524	AT1G63020.2	1	23354261	8.03e-10	DNA-directed RNA polymerase IV subunit 1 [Source:UniProtKB/Swiss-Prot;Acc:Q9LQ02]
9.09489	AT1G61340.1	1	22627636	8.04e-10	F-box protein At1g61340 [Source:UniProtKB/Swiss-Prot;Acc:Q8GX77]
9.09208	AT1G62970.1	1	23326197	8.09e-10	Chaperone DnaJ-domain superfamily protein [Source:UniProtKB/TrEMBL;Acc:Q0WQM3]
9.07925	AT1G63940.2	1	23734648	8.33e-10	MDAR6 [Source:UniProtKB/TrEMBL;Acc:A0A178WFH3]
9.07477	AT1G64210.1	1	23831407	8.42e-10	Putative inactive receptor-like protein kinase At1g64210 [Source:UniProtKB/Swiss-Prot;Acc:Q9SH71]
9.07313	AT1G61795.1	1	22820295	8.45e-10	CRIB domain-containing protein RIC9 [Source:UniProtKB/Swiss-Prot;Acc:Q1G3Y0]
9.07141	AT1G65483.1	1	24343059	8.48e-10	Putative uncharacterized protein [Source:UniProtKB/TrEMBL;Acc:Q1G3X9]
9.05222	AT1G65190.1	1	24215351	8.87e-10	Protein kinase superfamily protein [Source:UniProtKB/TrEMBL;Acc:Q9S9J9]
9.04293	AT1G62980.1	1	23332754	9.06e-10	Expansin-A18 [Source:UniProtKB/Swiss-Prot;Acc:Q9LQ07]
9.03235	AT1G61550.1	1	22708644	9.28e-10	G-type lectin S-receptor-like serine/threonine-protein kinase At1g61550 [Source:UniProtKB/Swiss-Prot;Acc:Q9SY95]
9.02438	AT1G63960.1	1	23737704	9.45e-10	Copper transport protein family [Source:TAIR;Acc:AT1G63960]
9.02177	AT1G64210.1	1	23831386	9.51e-10	Putative inactive receptor-like protein kinase At1g64210 [Source:UniProtKB/Swiss-Prot;Acc:Q9SH71]
9.02111	AT1G64390.1	1	23910986	9.53e-10	Endoglucanase 6 [Source:UniProtKB/Swiss-Prot;Acc:Q42059]
9.01138	AT1G64180.1	1	23822573	9.74e-10	Intracellular protein transport protein USO1-like protein [Source:UniProtKB/TrEMBL;Acc:F4I5B1]
9.01138	AT1G64180.1	1	23822575	9.74e-10	Intracellular protein transport protein USO1-like protein [Source:UniProtKB/TrEMBL;Acc:F4I5B1]
9.00988	AT1G62190.1	1	22982294	9.78e-10	Fatty acid desaturase 4-like 1, chloroplastic [Source:UniProtKB/Swiss-Prot;Acc:O04584]
9.00988	AT1G62200.1	1	22984450	9.78e-10	Major facilitator superfamily protein [Source:TAIR;Acc:AT1G62200]
9.00988	AT1G62225.1	1	22991019	9.78e-10	At1g62225 [Source:UniProtKB/TrEMBL;Acc:O04588]
9.00988	AT1G62230.1	1	22991358	9.78e-10	#N/A
9.00988	AT1G62230.1	1	22991854	9.78e-10	#N/A
9.00988	AT1G62250.1	1	22997190	9.78e-10	F19K23.17 protein [Source:UniProtKB/TrEMBL;Acc:O04589]
9.00988	AT1G62260.1	1	22999542	9.78e-10	Pentatricopeptide repeat-containing protein At1g62260, mitochondrial [Source:UniProtKB/Swiss-Prot;Acc:O04590]
9.00988	AT1G62262.1	1	23003078	9.78e-10	S-type anion channel SLAH4 [Source:UniProtKB/Swiss-Prot;Acc:A8MRV9]
9.00988	AT1G62270.1	1	23006515	9.78e-10	Putative F-box/kelch-repeat protein At1g62270 [Source:UniProtKB/Swiss-Prot;Acc:O04591]
9.00988	AT1G62280.1	1	23006712	9.78e-10	SLAH1 [Source:UniProtKB/TrEMBL;Acc:A0A178W8P4]
9.00988	AT1G62300.1	1	23016224	9.78e-10	Putative uncharacterized protein At1g62300 (Fragment) [Source:UniProtKB/TrEMBL;Acc:C0SV11]
9.00988	AT1G62300.1	1	23016409	9.78e-10	Putative uncharacterized protein At1g62300 (Fragment) [Source:UniProtKB/TrEMBL;Acc:C0SV11]
9.00988	AT1G62305.2	1	23026196	9.78e-10	At1g62305 [Source:UniProtKB/TrEMBL;Acc:Q6DST3]
9.00988	AT1G62305.2	1	23030125	9.78e-10	At1g62305 [Source:UniProtKB/TrEMBL;Acc:Q6DST3]
9.00988	AT1G62310.1	1	23035497	9.78e-10	Putative uncharacterized protein At1g62310 (Fragment) [Source:UniProtKB/TrEMBL;Acc:C0SV12]
9.00988	AT1G62310.1	1	23038814	9.78e-10	Putative uncharacterized protein At1g62310 (Fragment) [Source:UniProtKB/TrEMBL;Acc:C0SV12]
9.00988	AT1G62320.1	1	23040931	9.78e-10	CSC1-like protein At1g62320 [Source:UniProtKB/Swiss-Prot;Acc:F4HYR3]
9.00988	AT1G62320.1	1	23041229	9.78e-10	CSC1-like protein At1g62320 [Source:UniProtKB/Swiss-Prot;Acc:F4HYR3]
9.00988	AT1G62340.1	1	23055956	9.78e-10	Subtilisin-like protease SBT2.4 [Source:UniProtKB/Swiss-Prot;Acc:F4HYR6]
9.00988	AT1G62340.1	1	23055977	9.78e-10	Subtilisin-like protease SBT2.4 [Source:UniProtKB/Swiss-Prot;Acc:F4HYR6]
9.00988	AT1G62340.1	1	23056036	9.78e-10	Subtilisin-like protease SBT2.4 [Source:UniProtKB/Swiss-Prot;Acc:F4HYR6]
9.00988	AT1G62340.1	1	23056544	9.78e-10	Subtilisin-like protease SBT2.4 [Source:UniProtKB/Swiss-Prot;Acc:F4HYR6]
9.00988	AT1G62340.1	1	23056559	9.78e-10	Subtilisin-like protease SBT2.4 [Source:UniProtKB/Swiss-Prot;Acc:F4HYR6]
9.00988	AT1G62350.1	1	23056708	9.78e-10	Pentatricopeptide repeat (PPR) superfamily protein [Source:TAIR;Acc:AT1G62350]
9.00988	AT1G62350.1	1	23056829	9.78e-10	Pentatricopeptide repeat (PPR) superfamily protein [Source:TAIR;Acc:AT1G62350]
9.00988	AT1G62350.1	1	23056848	9.78e-10	Pentatricopeptide repeat (PPR) superfamily protein [Source:TAIR;Acc:AT1G62350]
9.00988	AT1G62350.1	1	23056861	9.78e-10	Pentatricopeptide repeat (PPR) superfamily protein [Source:TAIR;Acc:AT1G62350]
9.00988	AT1G62350.1	1	23056891	9.78e-10	Pentatricopeptide repeat (PPR) superfamily protein [Source:TAIR;Acc:AT1G62350]
9.00988	AT1G62350.1	1	23056993	9.78e-10	Pentatricopeptide repeat (PPR) superfamily protein [Source:TAIR;Acc:AT1G62350]
9.00988	AT1G62350.1	1	23056997	9.78e-10	Pentatricopeptide repeat (PPR) superfamily protein [Source:TAIR;Acc:AT1G62350]
9.00988	AT1G62350.1	1	23057041	9.78e-10	Pentatricopeptide repeat (PPR) superfamily protein [Source:TAIR;Acc:AT1G62350]
9.00988	AT1G62350.1	1	23057043	9.78e-10	Pentatricopeptide repeat (PPR) superfamily protein [Source:TAIR;Acc:AT1G62350]
9.00988	AT1G62350.1	1	23057070	9.78e-10	Pentatricopeptide repeat (PPR) superfamily protein [Source:TAIR;Acc:AT1G62350]
9.00988	AT1G62350.1	1	23057446	9.78e-10	Pentatricopeptide repeat (PPR) superfamily protein [Source:TAIR;Acc:AT1G62350]
9.00988	AT1G62350.1	1	23057461	9.78e-10	Pentatricopeptide repeat (PPR) superfamily protein [Source:TAIR;Acc:AT1G62350]
9.00988	AT1G62350.1	1	23057524	9.78e-10	Pentatricopeptide repeat (PPR) superfamily protein [Source:TAIR;Acc:AT1G62350]
9.00988	AT1G62350.1	1	23057530	9.78e-10	Pentatricopeptide repeat (PPR) superfamily protein [Source:TAIR;Acc:AT1G62350]
9.00988	AT1G62350.1	1	23057688	9.78e-10	Pentatricopeptide repeat (PPR) superfamily protein [Source:TAIR;Acc:AT1G62350]
9.00988	AT1G62350.1	1	23057764	9.78e-10	Pentatricopeptide repeat (PPR) superfamily protein [Source:TAIR;Acc:AT1G62350]
9.00988	AT1G62350.1	1	23057866	9.78e-10	Pentatricopeptide repeat (PPR) superfamily protein [Source:TAIR;Acc:AT1G62350]
9.00988	AT1G62350.1	1	23057890	9.78e-10	Pentatricopeptide repeat (PPR) superfamily protein [Source:TAIR;Acc:AT1G62350]
9.00988	AT1G62350.1	1	23058011	9.78e-10	Pentatricopeptide repeat (PPR) superfamily protein [Source:TAIR;Acc:AT1G62350]
9.00988	AT1G62350.1	1	23058058	9.78e-10	Pentatricopeptide repeat (PPR) superfamily protein [Source:TAIR;Acc:AT1G62350]
9.00988	AT1G62350.1	1	23059010	9.78e-10	Pentatricopeptide repeat (PPR) superfamily protein [Source:TAIR;Acc:AT1G62350]
9.00988	AT1G62350.1	1	23059019	9.78e-10	Pentatricopeptide repeat (PPR) superfamily protein [Source:TAIR;Acc:AT1G62350]
9.00988	AT1G62360.1	1	23059259	9.78e-10	Homeobox protein SHOOT MERISTEMLESS [Source:UniProtKB/Swiss-Prot;Acc:Q38874]
9.00988	AT1G62360.1	1	23059658	9.78e-10	Homeobox protein SHOOT MERISTEMLESS [Source:UniProtKB/Swiss-Prot;Acc:Q38874]
9.00988	AT1G62360.1	1	23060415	9.78e-10	Homeobox protein SHOOT MERISTEMLESS [Source:UniProtKB/Swiss-Prot;Acc:Q38874]
9.00988	AT1G62360.1	1	23060741	9.78e-10	Homeobox protein SHOOT MERISTEMLESS [Source:UniProtKB/Swiss-Prot;Acc:Q38874]
9.00988	AT1G62360.1	1	23060747	9.78e-10	Homeobox protein SHOOT MERISTEMLESS [Source:UniProtKB/Swiss-Prot;Acc:Q38874]
9.00988	AT1G62360.1	1	23060756	9.78e-10	Homeobox protein SHOOT MERISTEMLESS [Source:UniProtKB/Swiss-Prot;Acc:Q38874]
9.00988	AT1G62360.1	1	23060801	9.78e-10	Homeobox protein SHOOT MERISTEMLESS [Source:UniProtKB/Swiss-Prot;Acc:Q38874]
9.00988	AT1G62360.1	1	23060842	9.78e-10	Homeobox protein SHOOT MERISTEMLESS [Source:UniProtKB/Swiss-Prot;Acc:Q38874]
9.00988	AT1G62360.1	1	23060875	9.78e-10	Homeobox protein SHOOT MERISTEMLESS [Source:UniProtKB/Swiss-Prot;Acc:Q38874]
9.00988	AT1G62360.1	1	23060889	9.78e-10	Homeobox protein SHOOT MERISTEMLESS [Source:UniProtKB/Swiss-Prot;Acc:Q38874]
9.00988	AT1G62360.1	1	23060917	9.78e-10	Homeobox protein SHOOT MERISTEMLESS [Source:UniProtKB/Swiss-Prot;Acc:Q38874]
9.00988	AT1G62360.1	1	23060934	9.78e-10	Homeobox protein SHOOT MERISTEMLESS [Source:UniProtKB/Swiss-Prot;Acc:Q38874]
9.00988	AT1G62360.1	1	23060962	9.78e-10	Homeobox protein SHOOT MERISTEMLESS [Source:UniProtKB/Swiss-Prot;Acc:Q38874]
9.00988	AT1G62360.1	1	23061055	9.78e-10	Homeobox protein SHOOT MERISTEMLESS [Source:UniProtKB/Swiss-Prot;Acc:Q38874]
9.00988	AT1G62360.1	1	23061056	9.78e-10	Homeobox protein SHOOT MERISTEMLESS [Source:UniProtKB/Swiss-Prot;Acc:Q38874]
9.00988	AT1G62360.1	1	23061058	9.78e-10	Homeobox protein SHOOT MERISTEMLESS [Source:UniProtKB/Swiss-Prot;Acc:Q38874]
9.00988	AT1G62360.1	1	23061081	9.78e-10	Homeobox protein SHOOT MERISTEMLESS [Source:UniProtKB/Swiss-Prot;Acc:Q38874]
9.00988	AT1G62360.1	1	23061149	9.78e-10	Homeobox protein SHOOT MERISTEMLESS [Source:UniProtKB/Swiss-Prot;Acc:Q38874]
9.00988	AT1G62360.1	1	23061151	9.78e-10	Homeobox protein SHOOT MERISTEMLESS [Source:UniProtKB/Swiss-Prot;Acc:Q38874]
9.00988	AT1G62360.1	1	23061156	9.78e-10	Homeobox protein SHOOT MERISTEMLESS [Source:UniProtKB/Swiss-Prot;Acc:Q38874]
9.00988	AT1G62360.1	1	23061161	9.78e-10	Homeobox protein SHOOT MERISTEMLESS [Source:UniProtKB/Swiss-Prot;Acc:Q38874]
9.00988	AT1G62360.1	1	23061175	9.78e-10	Homeobox protein SHOOT MERISTEMLESS [Source:UniProtKB/Swiss-Prot;Acc:Q38874]
9.00988	AT1G62360.1	1	23061200	9.78e-10	Homeobox protein SHOOT MERISTEMLESS [Source:UniProtKB/Swiss-Prot;Acc:Q38874]
9.00988	AT1G62360.1	1	23061233	9.78e-10	Homeobox protein SHOOT MERISTEMLESS [Source:UniProtKB/Swiss-Prot;Acc:Q38874]
9.00988	AT1G62360.1	1	23061275	9.78e-10	Homeobox protein SHOOT MERISTEMLESS [Source:UniProtKB/Swiss-Prot;Acc:Q38874]
9.00988	AT1G62360.1	1	23061280	9.78e-10	Homeobox protein SHOOT MERISTEMLESS [Source:UniProtKB/Swiss-Prot;Acc:Q38874]
9.00988	AT1G62360.1	1	23062108	9.78e-10	Homeobox protein SHOOT MERISTEMLESS [Source:UniProtKB/Swiss-Prot;Acc:Q38874]
9.00988	AT1G62360.1	1	23062130	9.78e-10	Homeobox protein SHOOT MERISTEMLESS [Source:UniProtKB/Swiss-Prot;Acc:Q38874]
9.00988	AT1G62360.1	1	23062139	9.78e-10	Homeobox protein SHOOT MERISTEMLESS [Source:UniProtKB/Swiss-Prot;Acc:Q38874]
9.00988	AT1G62360.1	1	23062338	9.78e-10	Homeobox protein SHOOT MERISTEMLESS [Source:UniProtKB/Swiss-Prot;Acc:Q38874]
9.00988	AT1G62380.1	1	23083009	9.78e-10	1-aminocyclopropane-1-carboxylate oxidase 2 [Source:UniProtKB/Swiss-Prot;Acc:Q41931]
9.00988	AT1G62390.1	1	23087301	9.78e-10	Protein CLMP1 [Source:UniProtKB/Swiss-Prot;Acc:O48802]
9.00988	AT1G62390.1	1	23088031	9.78e-10	Protein CLMP1 [Source:UniProtKB/Swiss-Prot;Acc:O48802]
9.00988	AT1G62400.1	1	23090037	9.78e-10	Serine/threonine-protein kinase HT1 [Source:UniProtKB/Swiss-Prot;Acc:Q2MHE4]
9.00988	AT1G62420.1	1	23104839	9.78e-10	DUF506 family protein (DUF506) [Source:UniProtKB/TrEMBL;Acc:O48807]
9.00988	AT1G62420.1	1	23105002	9.78e-10	DUF506 family protein (DUF506) [Source:UniProtKB/TrEMBL;Acc:O48807]
9.00988	AT1G62420.1	1	23105288	9.78e-10	DUF506 family protein (DUF506) [Source:UniProtKB/TrEMBL;Acc:O48807]
9.00988	AT1G62420.1	1	23105565	9.78e-10	DUF506 family protein (DUF506) [Source:UniProtKB/TrEMBL;Acc:O48807]
9.00988	AT1G62421.1	1	23100563	9.78e-10	Putative uncharacterized protein [Source:UniProtKB/TrEMBL;Acc:Q1G3Y3]
9.00988	AT1G62422.1	1	23101610	9.78e-10	F2401.15 [Source:UniProtKB/TrEMBL;Acc:Q9MAV1]
9.00988	AT1G62430.1	1	23106069	9.78e-10	Phosphatidate cytidylyltransferase 1 [Source:UniProtKB/Swiss-Prot;Acc:O04928]
9.00988	AT1G62430.1	1	23109163	9.78e-10	Phosphatidate cytidylyltransferase 1 [Source:UniProtKB/Swiss-Prot;Acc:O04928]
9.00988	AT1G62430.1	1	23109221	9.78e-10	Phosphatidate cytidylyltransferase 1 [Source:UniProtKB/Swiss-Prot;Acc:O04928]
9.00988	AT1G62430.1	1	23109261	9.78e-10	Phosphatidate cytidylyltransferase 1 [Source:UniProtKB/Swiss-Prot;Acc:O04928]
9.00988	AT1G62430.1	1	23109285	9.78e-10	Phosphatidate cytidylyltransferase 1 [Source:UniProtKB/Swiss-Prot;Acc:O04928]
9.00988	AT1G62430.1	1	23109310	9.78e-10	Phosphatidate cytidylyltransferase 1 [Source:UniProtKB/Swiss-Prot;Acc:O04928]
9.00988	AT1G62430.1	1	23109378	9.78e-10	Phosphatidate cytidylyltransferase 1 [Source:UniProtKB/Swiss-Prot;Acc:O04928]
9.00988	AT1G62430.1	1	23109437	9.78e-10	Phosphatidate cytidylyltransferase 1 [Source:UniProtKB/Swiss-Prot;Acc:O04928]
9.00988	AT1G62440.1	1	23111047	9.78e-10	Leucine-rich repeat extensin-like protein 2 [Source:UniProtKB/Swiss-Prot;Acc:O48809]
9.00988	AT1G62440.1	1	23111091	9.78e-10	Leucine-rich repeat extensin-like protein 2 [Source:UniProtKB/Swiss-Prot;Acc:O48809]
9.00988	AT1G62440.1	1	23111092	9.78e-10	Leucine-rich repeat extensin-like protein 2 [Source:UniProtKB/Swiss-Prot;Acc:O48809]
9.00988	AT1G62440.1	1	23111309	9.78e-10	Leucine-rich repeat extensin-like protein 2 [Source:UniProtKB/Swiss-Prot;Acc:O48809]
9.00988	AT1G62440.1	1	23111599	9.78e-10	Leucine-rich repeat extensin-like protein 2 [Source:UniProtKB/Swiss-Prot;Acc:O48809]
9.00988	AT1G62440.1	1	23111723	9.78e-10	Leucine-rich repeat extensin-like protein 2 [Source:UniProtKB/Swiss-Prot;Acc:O48809]
9.00988	AT1G62440.1	1	23112409	9.78e-10	Leucine-rich repeat extensin-like protein 2 [Source:UniProtKB/Swiss-Prot;Acc:O48809]
9.00988	AT1G62440.1	1	23112421	9.78e-10	Leucine-rich repeat extensin-like protein 2 [Source:UniProtKB/Swiss-Prot;Acc:O48809]
9.00988	AT1G62440.1	1	23112497	9.78e-10	Leucine-rich repeat extensin-like protein 2 [Source:UniProtKB/Swiss-Prot;Acc:O48809]
9.00988	AT1G62440.1	1	23113042	9.78e-10	Leucine-rich repeat extensin-like protein 2 [Source:UniProtKB/Swiss-Prot;Acc:O48809]
9.00988	AT1G62440.1	1	23113754	9.78e-10	Leucine-rich repeat extensin-like protein 2 [Source:UniProtKB/Swiss-Prot;Acc:O48809]
9.00988	AT1G62440.1	1	23116094	9.78e-10	Leucine-rich repeat extensin-like protein 2 [Source:UniProtKB/Swiss-Prot;Acc:O48809]
9.00988	AT1G62450.1	1	23118010	9.78e-10	Immunoglobulin E-set superfamily protein [Source:UniProtKB/TrEMBL;Acc:F4HYS9]
9.00988	AT1G62480.1	1	23128808	9.78e-10	At1g62480/T3P18_4 [Source:UniProtKB/TrEMBL;Acc:Q9SXE9]
9.00988	AT1G62480.1	1	23129937	9.78e-10	At1g62480/T3P18_4 [Source:UniProtKB/TrEMBL;Acc:Q9SXE9]
9.00988	AT1G62480.1	1	23130275	9.78e-10	At1g62480/T3P18_4 [Source:UniProtKB/TrEMBL;Acc:Q9SXE9]
9.00988	AT1G62490.1	1	23131952	9.78e-10	Mitochondrial transcription termination factor family protein [Source:UniProtKB/TrEMBL;Acc:Q9SXE8]
9.00988	AT1G62510.1	1	23135927	9.78e-10	At1g62510 [Source:UniProtKB/TrEMBL;Acc:Q9SXE6]
9.00988	AT1G62520.1	1	23143788	9.78e-10	Putative uncharacterized protein At1g62520 [Source:UniProtKB/TrEMBL;Acc:Q9SXE5]
9.00988	AT1G62520.1	1	23144465	9.78e-10	Putative uncharacterized protein At1g62520 [Source:UniProtKB/TrEMBL;Acc:Q9SXE5]
9.00988	AT1G62520.1	1	23146331	9.78e-10	Putative uncharacterized protein At1g62520 [Source:UniProtKB/TrEMBL;Acc:Q9SXE5]
9.00988	AT1G62520.1	1	23146446	9.78e-10	Putative uncharacterized protein At1g62520 [Source:UniProtKB/TrEMBL;Acc:Q9SXE5]
9.00988	AT1G62520.1	1	23146454	9.78e-10	Putative uncharacterized protein At1g62520 [Source:UniProtKB/TrEMBL;Acc:Q9SXE5]
9.00988	AT1G62530.1	1	23147667	9.78e-10	Putative uncharacterized protein [Source:UniProtKB/TrEMBL;Acc:Q1PFH6]
9.00988	AT1G62530.1	1	23147670	9.78e-10	Putative uncharacterized protein [Source:UniProtKB/TrEMBL;Acc:Q1PFH6]
9.00988	AT1G62530.1	1	23147674	9.78e-10	Putative uncharacterized protein [Source:UniProtKB/TrEMBL;Acc:Q1PFH6]
9.00988	AT1G62530.1	1	23147680	9.78e-10	Putative uncharacterized protein [Source:UniProtKB/TrEMBL;Acc:Q1PFH6]
9.00988	AT1G62530.1	1	23147698	9.78e-10	Putative uncharacterized protein [Source:UniProtKB/TrEMBL;Acc:Q1PFH6]
9.00988	AT1G62530.1	1	23147714	9.78e-10	Putative uncharacterized protein [Source:UniProtKB/TrEMBL;Acc:Q1PFH6]
9.00988	AT1G62530.1	1	23147718	9.78e-10	Putative uncharacterized protein [Source:UniProtKB/TrEMBL;Acc:Q1PFH6]
9.00988	AT1G62530.1	1	23147730	9.78e-10	Putative uncharacterized protein [Source:UniProtKB/TrEMBL;Acc:Q1PFH6]
9.00988	AT1G62530.1	1	23147823	9.78e-10	Putative uncharacterized protein [Source:UniProtKB/TrEMBL;Acc:Q1PFH6]
9.00988	AT1G62530.1	1	23147948	9.78e-10	Putative uncharacterized protein [Source:UniProtKB/TrEMBL;Acc:Q1PFH6]
9.00988	AT1G62530.1	1	23148061	9.78e-10	Putative uncharacterized protein [Source:UniProtKB/TrEMBL;Acc:Q1PFH6]
9.00988	AT1G62530.1	1	23148134	9.78e-10	Putative uncharacterized protein [Source:UniProtKB/TrEMBL;Acc:Q1PFH6]
9.00988	AT1G62530.1	1	23148191	9.78e-10	Putative uncharacterized protein [Source:UniProtKB/TrEMBL;Acc:Q1PFH6]
9.00988	AT1G62530.1	1	23148204	9.78e-10	Putative uncharacterized protein [Source:UniProtKB/TrEMBL;Acc:Q1PFH6]
9.00988	AT1G62540.1	1	23151222	9.78e-10	flavin-monooxygenase glucosinolate S-oxygenase 2 [Source:TAIR;Acc:AT1G62540]
9.00988	AT1G62540.1	1	23151281	9.78e-10	flavin-monooxygenase glucosinolate S-oxygenase 2 [Source:TAIR;Acc:AT1G62540]
9.00988	AT1G62540.1	1	23151315	9.78e-10	flavin-monooxygenase glucosinolate S-oxygenase 2 [Source:TAIR;Acc:AT1G62540]
9.00988	AT1G62540.1	1	23151417	9.78e-10	flavin-monooxygenase glucosinolate S-oxygenase 2 [Source:TAIR;Acc:AT1G62540]
9.00988	AT1G62540.1	1	23151420	9.78e-10	flavin-monooxygenase glucosinolate S-oxygenase 2 [Source:TAIR;Acc:AT1G62540]
9.00988	AT1G62540.1	1	23151846	9.78e-10	flavin-monooxygenase glucosinolate S-oxygenase 2 [Source:TAIR;Acc:AT1G62540]
9.00988	AT1G62540.1	1	23151860	9.78e-10	flavin-monooxygenase glucosinolate S-oxygenase 2 [Source:TAIR;Acc:AT1G62540]
9.00988	AT1G62540.1	1	23152270	9.78e-10	flavin-monooxygenase glucosinolate S-oxygenase 2 [Source:TAIR;Acc:AT1G62540]
9.00988	AT1G62540.1	1	23153461	9.78e-10	flavin-monooxygenase glucosinolate S-oxygenase 2 [Source:TAIR;Acc:AT1G62540]
9.00988	AT1G62640.1	1	23194723	9.78e-10	3-oxoacyl-[acyl-carrier-protein] synthase III, chloroplastic [Source:UniProtKB/Swiss-Prot;Acc:P49243]
9.00988	AT1G62660.1	1	23203762	9.78e-10	Acid beta-fructofuranosidase 3, vacuolar [Source:UniProtKB/Swiss-Prot;Acc:Q43348]
9.00988	AT1G62690.1	1	23211382	9.78e-10	unknown protein; Has 4 Blast hits to 4 proteins in 2 species: Archae - 0; Bacteria - 0; Metazoa - 0; Fungi - 0; Plants - 4; Viruses - 0; Other Eukaryotes - 0 (source: NCBI BLink). [Source:TAIR;Acc:AT1G62690]
9.00988	AT1G62695.1	1	23213523	9.78e-10	#N/A
9.00988	AT1G62700.1	1	23215564	9.78e-10	NAC domain-containing protein 26 [Source:UniProtKB/Swiss-Prot;Acc:F4HYV5]
9.00988	AT1G62700.1	1	23215672	9.78e-10	NAC domain-containing protein 26 [Source:UniProtKB/Swiss-Prot;Acc:F4HYV5]
9.00988	AT1G62700.1	1	23215761	9.78e-10	NAC domain-containing protein 26 [Source:UniProtKB/Swiss-Prot;Acc:F4HYV5]
9.00988	AT1G62700.1	1	23216219	9.78e-10	NAC domain-containing protein 26 [Source:UniProtKB/Swiss-Prot;Acc:F4HYV5]
9.00988	AT1G62700.1	1	23217767	9.78e-10	NAC domain-containing protein 26 [Source:UniProtKB/Swiss-Prot;Acc:F4HYV5]
9.00988	AT1G62710.1	1	23223918	9.78e-10	Vacuolar-processing enzyme beta-isozyme [Source:UniProtKB/Swiss-Prot;Acc:Q39044]
9.00988	AT1G62710.1	1	23224644	9.78e-10	Vacuolar-processing enzyme beta-isozyme [Source:UniProtKB/Swiss-Prot;Acc:Q39044]
9.00988	AT1G62740.1	1	23232319	9.78e-10	Hsp70-Hsp90 organizing protein 2 [Source:UniProtKB/Swiss-Prot;Acc:Q5XEP2]
9.00988	AT1G62766.1	1	23239679	9.78e-10	#N/A
9.00988	AT1G62770.1	1	23245177	9.78e-10	Pectinesterase inhibitor 9 [Source:UniProtKB/Swiss-Prot;Acc:Q9SI72]
9.00988	AT1G62770.1	1	23245881	9.78e-10	Pectinesterase inhibitor 9 [Source:UniProtKB/Swiss-Prot;Acc:Q9SI72]
9.00988	AT1G62770.1	1	23246190	9.78e-10	Pectinesterase inhibitor 9 [Source:UniProtKB/Swiss-Prot;Acc:Q9SI72]
9.00988	AT1G62770.1	1	23246419	9.78e-10	Pectinesterase inhibitor 9 [Source:UniProtKB/Swiss-Prot;Acc:Q9SI72]
9.00988	AT1G62770.1	1	23247429	9.78e-10	Pectinesterase inhibitor 9 [Source:UniProtKB/Swiss-Prot;Acc:Q9SI72]
9.00988	AT1G62780.1	1	23250278	9.78e-10	Dimethylallyl, adenosine tRNA methylthiotransferase [Source:UniProtKB/TrEMBL;Acc:Q8VY70]
9.00988	AT1G62780.1	1	23250279	9.78e-10	Dimethylallyl, adenosine tRNA methylthiotransferase [Source:UniProtKB/TrEMBL;Acc:Q8VY70]
9.00988	AT1G62780.1	1	23251533	9.78e-10	Dimethylallyl, adenosine tRNA methylthiotransferase [Source:UniProtKB/TrEMBL;Acc:Q8VY70]
9.00736	AT1G62050.1	1	22939082	9.83e-10	Ankyrin repeat family protein [Source:UniProtKB/TrEMBL;Acc:Q94CF4]
8.9939	AT1G61700.1	1	22788402	1.01e-09	DNA-directed RNA polymerase subunit 10-like protein [Source:UniProtKB/Swiss-Prot;Acc:Q9SYA6]
8.99383	AT1G62960.1	1	23320619	1.01e-09	Probable aminotransferase ACS10 [Source:UniProtKB/Swiss-Prot;Acc:Q9LQ10]
8.99184	AT1G63750.1	1	23654076	1.02e-09	Disease resistance protein (TIR-NBS-LRR class) family [Source:UniProtKB/TrEMBL;Acc:Q9CAE0]
8.98937	AT1G65630.1	1	24406513	1.02e-09	Putative protease Do-like 3, mitochondrial [Source:UniProtKB/Swiss-Prot;Acc:Q9SHZ1]
8.98694	AT1G64610.2	1	24001720	1.03e-09	Putative uncharacterized protein At1g64610 [Source:UniProtKB/TrEMBL;Acc:Q8VZK1]
8.98621	AT1G61980.1	1	22909456	1.03e-09	At1g61980 [Source:UniProtKB/TrEMBL;Acc:O80703]
8.97911	AT1G61310.1	1	22614483	1.05e-09	LRR and NB-ARC domains-containing disease resistance protein [Source:TAIR;Acc:AT1G61310]
8.97756	AT1G61667.1	1	22768771	1.05e-09	Protein of unknown function, DUF538 [Source:TAIR;Acc:AT1G61667]
8.97309	AT1G63980.1	1	23742207	1.06e-09	At1g63980/F22C12_9 [Source:UniProtKB/TrEMBL;Acc:Q940M0]
8.97309	AT1G63980.1	1	23742415	1.06e-09	At1g63980/F22C12_9 [Source:UniProtKB/TrEMBL;Acc:Q940M0]
8.97309	AT1G63980.1	1	23743556	1.06e-09	At1g63980/F22C12_9 [Source:UniProtKB/TrEMBL;Acc:Q940M0]
8.97309	AT1G63980.1	1	23743756	1.06e-09	At1g63980/F22C12_9 [Source:UniProtKB/TrEMBL;Acc:Q940M0]
8.97309	AT1G63990.1	1	23744430	1.06e-09	Meiotic recombination protein SPO11-2 [Source:UniProtKB/Swiss-Prot;Acc:Q9M4A1]
8.97309	AT1G63990.1	1	23744821	1.06e-09	Meiotic recombination protein SPO11-2 [Source:UniProtKB/Swiss-Prot;Acc:Q9M4A1]
8.97309	AT1G63990.1	1	23745003	1.06e-09	Meiotic recombination protein SPO11-2 [Source:UniProtKB/Swiss-Prot;Acc:Q9M4A1]
8.97309	AT1G63990.1	1	23745017	1.06e-09	Meiotic recombination protein SPO11-2 [Source:UniProtKB/Swiss-Prot;Acc:Q9M4A1]
8.96752	AT1G64940.1	1	24125952	1.08e-09	Cytochrome P450, family 87, subfamily A, polypeptide 6 [Source:UniProtKB/TrEMBL;Acc:Q9XIQ2]
8.96695	AT1G64563.1	1	23977273	1.08e-09	other RNA [Source:TAIR;Acc:AT1G64563]
8.96622	AT1G62970.1	1	23326148	1.08e-09	Chaperone DnaJ-domain superfamily protein [Source:UniProtKB/TrEMBL;Acc:Q0WQM3]
8.96001	AT1G63970.2	1	23740917	1.1e-09	2-C-methyl-D-erythritol 2,4-cyclodiphosphate synthase, chloroplastic [Source:UniProtKB/Swiss-Prot;Acc:Q9CAK8]
8.95613	AT1G61620.1	1	22739995	1.11e-09	Nitric oxide synthase-interacting protein homolog [Source:UniProtKB/TrEMBL;Acc:A0A178WN49]
8.95205	AT1G62020.1	1	22919484	1.12e-09	Coatomer subunit alpha [Source:UniProtKB/TrEMBL;Acc:A0A178WAY4]
8.94833	AT1G61340.1	1	22627487	1.13e-09	F-box protein At1g61340 [Source:UniProtKB/Swiss-Prot;Acc:Q8GX77]
8.9373	AT1G63880.1	1	23714452	1.16e-09	Disease resistance protein RML1B [Source:UniProtKB/Swiss-Prot;Acc:Q9CAK1]
8.91976	AT1G67238.1	1	25159033	1.2e-09	other RNA [Source:TAIR;Acc:AT1G67238]
8.91835	AT1G65270.1	1	24242448	1.21e-09	AT1G65270 protein [Source:UniProtKB/TrEMBL;Acc:O80798]
8.90787	AT1G64200.1	1	23830149	1.24e-09	vacuolar H+-ATPase subunit E isoform 3 [Source:TAIR;Acc:AT1G64200]
8.90787	AT1G64200.1	1	23830469	1.24e-09	vacuolar H+-ATPase subunit E isoform 3 [Source:TAIR;Acc:AT1G64200]
8.90787	AT1G64200.1	1	23830479	1.24e-09	vacuolar H+-ATPase subunit E isoform 3 [Source:TAIR;Acc:AT1G64200]
8.90787	AT1G64200.1	1	23830502	1.24e-09	vacuolar H+-ATPase subunit E isoform 3 [Source:TAIR;Acc:AT1G64200]
8.90787	AT1G64200.1	1	23830512	1.24e-09	vacuolar H+-ATPase subunit E isoform 3 [Source:TAIR;Acc:AT1G64200]
8.90787	AT1G64200.1	1	23830531	1.24e-09	vacuolar H+-ATPase subunit E isoform 3 [Source:TAIR;Acc:AT1G64200]
8.90787	AT1G64200.1	1	23830540	1.24e-09	vacuolar H+-ATPase subunit E isoform 3 [Source:TAIR;Acc:AT1G64200]
8.90787	AT1G64200.1	1	23830580	1.24e-09	vacuolar H+-ATPase subunit E isoform 3 [Source:TAIR;Acc:AT1G64200]
8.90787	AT1G64200.1	1	23830785	1.24e-09	vacuolar H+-ATPase subunit E isoform 3 [Source:TAIR;Acc:AT1G64200]
8.89779	AT1G63000.1	1	23344356	1.27e-09	Bifunctional dTDP-4-dehydrorhamnose 3,5-epimerase/dTDP-4-dehydrorhamnose reductase [Source:UniProtKB/Swiss-Prot;Acc:Q9LQ04]
8.89298	AT1G63880.1	1	23715465	1.28e-09	Disease resistance protein RML1B [Source:UniProtKB/Swiss-Prot;Acc:Q9CAK1]
8.88774	AT1G61120.1	1	22526454	1.29e-09	(E,E)-geranyllinalool synthase [Source:UniProtKB/Swiss-Prot;Acc:Q93YV0]
8.88155	AT1G63835.1	1	23689882	1.31e-09	#N/A
8.87509	AT1G67880.1	1	25454201	1.33e-09	Beta-1,4-N-acetylglucosaminyltransferase family protein [Source:UniProtKB/TrEMBL;Acc:Q9C9V4]
8.87509	AT1G67880.1	1	25454645	1.33e-09	Beta-1,4-N-acetylglucosaminyltransferase family protein [Source:UniProtKB/TrEMBL;Acc:Q9C9V4]
8.87509	AT1G67880.1	1	25454666	1.33e-09	Beta-1,4-N-acetylglucosaminyltransferase family protein [Source:UniProtKB/TrEMBL;Acc:Q9C9V4]
8.87509	AT1G67880.1	1	25454699	1.33e-09	Beta-1,4-N-acetylglucosaminyltransferase family protein [Source:UniProtKB/TrEMBL;Acc:Q9C9V4]
8.87509	AT1G67880.1	1	25454912	1.33e-09	Beta-1,4-N-acetylglucosaminyltransferase family protein [Source:UniProtKB/TrEMBL;Acc:Q9C9V4]
8.87509	AT1G67880.1	1	25454969	1.33e-09	Beta-1,4-N-acetylglucosaminyltransferase family protein [Source:UniProtKB/TrEMBL;Acc:Q9C9V4]
8.87509	AT1G67880.1	1	25455104	1.33e-09	Beta-1,4-N-acetylglucosaminyltransferase family protein [Source:UniProtKB/TrEMBL;Acc:Q9C9V4]
8.87509	AT1G67880.1	1	25455189	1.33e-09	Beta-1,4-N-acetylglucosaminyltransferase family protein [Source:UniProtKB/TrEMBL;Acc:Q9C9V4]
8.87509	AT1G67880.1	1	25455235	1.33e-09	Beta-1,4-N-acetylglucosaminyltransferase family protein [Source:UniProtKB/TrEMBL;Acc:Q9C9V4]
8.8698	AT1G64470.1	1	23945737	1.35e-09	#N/A
8.8685	AT1G62030.1	1	22927225	1.35e-09	Cysteine/Histidine-rich C1 domain family protein [Source:UniProtKB/TrEMBL;Acc:O80707]
8.86792	AT1G65070.2	1	24173349	1.36e-09	DNA mismatch repair protein MutS, type 2 [Source:UniProtKB/TrEMBL;Acc:Q9SS53]
8.85919	AT1G62110.1	1	22957993	1.38e-09	At1g62110 [Source:UniProtKB/TrEMBL;Acc:Q8GY68]
8.85891	AT1G64100.2	1	23795059	1.38e-09	Pentatricopeptide (PPR) repeat-containing protein [Source:UniProtKB/TrEMBL;Acc:A8MRJ8]
8.85395	AT1G62430.1	1	23108935	1.4e-09	Phosphatidate cytidylyltransferase 1 [Source:UniProtKB/Swiss-Prot;Acc:O04928]
8.85395	AT1G62430.1	1	23109390	1.4e-09	Phosphatidate cytidylyltransferase 1 [Source:UniProtKB/Swiss-Prot;Acc:O04928]
8.84839	AT1G63005.1	1	23346388	1.42e-09	MIR399B; miRNA [Source:TAIR;Acc:AT1G63005]
8.82238	AT1G62340.1	1	23054848	1.51e-09	Subtilisin-like protease SBT2.4 [Source:UniProtKB/Swiss-Prot;Acc:F4HYR6]
8.81391	AT1G64610.2	1	24001913	1.53e-09	Putative uncharacterized protein At1g64610 [Source:UniProtKB/TrEMBL;Acc:Q8VZK1]
8.80461	AT1G63030.1	1	23369356	1.57e-09	Dehydration-responsive element-binding protein 1E [Source:UniProtKB/Swiss-Prot;Acc:Q9SGJ6]
8.80239	AT1G63080.1	1	23391224	1.58e-09	Pentatricopeptide repeat-containing protein At1g63080, mitochondrial [Source:UniProtKB/Swiss-Prot;Acc:Q9CAN5]
8.79787	AT1G63170.1	1	23427316	1.59e-09	E3 ubiquitin-protein ligase At1g63170 [Source:UniProtKB/Swiss-Prot;Acc:Q8LDB8]
8.79771	AT1G65070.2	1	24172829	1.59e-09	DNA mismatch repair protein MutS, type 2 [Source:UniProtKB/TrEMBL;Acc:Q9SS53]
8.79402	AT1G63420.1	1	23519179	1.61e-09	Glycosyltransferase [Source:UniProtKB/TrEMBL;Acc:F4I232]
8.7894	AT1G61830.1	1	22842613	1.62e-09	#N/A
8.78759	AT1G65190.1	1	24215939	1.63e-09	Protein kinase superfamily protein [Source:UniProtKB/TrEMBL;Acc:Q9S9J9]
8.78747	AT1G63960.1	1	23737873	1.63e-09	Copper transport protein family [Source:TAIR;Acc:AT1G63960]
8.78747	AT1G63960.1	1	23737982	1.63e-09	Copper transport protein family [Source:TAIR;Acc:AT1G63960]
8.78747	AT1G63960.1	1	23739085	1.63e-09	Copper transport protein family [Source:TAIR;Acc:AT1G63960]
8.78747	AT1G63970.2	1	23739594	1.63e-09	2-C-methyl-D-erythritol 2,4-cyclodiphosphate synthase, chloroplastic [Source:UniProtKB/Swiss-Prot;Acc:Q9CAK8]
8.78747	AT1G63970.2	1	23740044	1.63e-09	2-C-methyl-D-erythritol 2,4-cyclodiphosphate synthase, chloroplastic [Source:UniProtKB/Swiss-Prot;Acc:Q9CAK8]
8.78747	AT1G63970.2	1	23741151	1.63e-09	2-C-methyl-D-erythritol 2,4-cyclodiphosphate synthase, chloroplastic [Source:UniProtKB/Swiss-Prot;Acc:Q9CAK8]
8.78747	AT1G63980.1	1	23743392	1.63e-09	At1g63980/F22C12_9 [Source:UniProtKB/TrEMBL;Acc:Q940M0]
8.78747	AT1G63980.1	1	23743949	1.63e-09	At1g63980/F22C12_9 [Source:UniProtKB/TrEMBL;Acc:Q940M0]
8.78747	AT1G64000.1	1	23748673	1.63e-09	At1g64000 [Source:UniProtKB/TrEMBL;Acc:Q29PS1]
8.78747	AT1G64000.1	1	23749243	1.63e-09	At1g64000 [Source:UniProtKB/TrEMBL;Acc:Q29PS1]
8.78747	AT1G64000.1	1	23749504	1.63e-09	At1g64000 [Source:UniProtKB/TrEMBL;Acc:Q29PS1]
8.78747	AT1G64000.1	1	23749514	1.63e-09	At1g64000 [Source:UniProtKB/TrEMBL;Acc:Q29PS1]
8.78747	AT1G64010.1	1	23750830	1.63e-09	Serine protease inhibitor (SERPIN) family protein [Source:TAIR;Acc:AT1G64010]
8.78747	AT1G64010.1	1	23750834	1.63e-09	Serine protease inhibitor (SERPIN) family protein [Source:TAIR;Acc:AT1G64010]
8.78747	AT1G64010.1	1	23751757	1.63e-09	Serine protease inhibitor (SERPIN) family protein [Source:TAIR;Acc:AT1G64010]
8.78747	AT1G64035.1	1	23757785	1.63e-09	#N/A
8.78747	AT1G64040.1	1	23761556	1.63e-09	Serine/threonine-protein phosphatase [Source:UniProtKB/TrEMBL;Acc:A0A178WMA0]
8.78747	AT1G64050.2	1	23763473	1.63e-09	F22C12.19 [Source:UniProtKB/TrEMBL;Acc:Q9SH55]
8.78747	AT1G64050.2	1	23765255	1.63e-09	F22C12.19 [Source:UniProtKB/TrEMBL;Acc:Q9SH55]
8.78747	AT1G64050.2	1	23765564	1.63e-09	F22C12.19 [Source:UniProtKB/TrEMBL;Acc:Q9SH55]
8.78747	AT1G64050.2	1	23765567	1.63e-09	F22C12.19 [Source:UniProtKB/TrEMBL;Acc:Q9SH55]
8.78747	AT1G64050.2	1	23766147	1.63e-09	F22C12.19 [Source:UniProtKB/TrEMBL;Acc:Q9SH55]
8.78747	AT1G64060.1	1	23769573	1.63e-09	Respiratory burst oxidase homolog protein F [Source:UniProtKB/Swiss-Prot;Acc:O48538]
8.78747	AT1G64090.2	1	23791221	1.63e-09	Reticulon-like protein [Source:UniProtKB/TrEMBL;Acc:F4I596]
8.78747	AT1G64100.2	1	23792255	1.63e-09	Pentatricopeptide (PPR) repeat-containing protein [Source:UniProtKB/TrEMBL;Acc:A8MRJ8]
8.78747	AT1G64100.2	1	23793336	1.63e-09	Pentatricopeptide (PPR) repeat-containing protein [Source:UniProtKB/TrEMBL;Acc:A8MRJ8]
8.78747	AT1G64110.1	1	23802018	1.63e-09	P-loop containing nucleoside triphosphate hydrolases superfamily protein [Source:UniProtKB/TrEMBL;Acc:F4I5A3]
8.78747	AT1G64120.1	1	23803153	1.63e-09	pre-tRNA [Source:TAIR;Acc:AT1G64120]
8.78747	AT1G64130.1	1	23803905	1.63e-09	Polyketide cyclase/dehydrase and lipid transport superfamily protein [Source:TAIR;Acc:AT1G64130]
8.78747	AT1G64140.1	1	23806485	1.63e-09	F22C12.10 [Source:UniProtKB/TrEMBL;Acc:Q9SH64]
8.78747	AT1G64140.1	1	23807621	1.63e-09	F22C12.10 [Source:UniProtKB/TrEMBL;Acc:Q9SH64]
8.78747	AT1G64150.1	1	23808464	1.63e-09	Protein PAM71, chloroplastic [Source:UniProtKB/Swiss-Prot;Acc:Q94AX5]
8.78747	AT1G64150.1	1	23808597	1.63e-09	Protein PAM71, chloroplastic [Source:UniProtKB/Swiss-Prot;Acc:Q94AX5]
8.78747	AT1G64150.1	1	23809719	1.63e-09	Protein PAM71, chloroplastic [Source:UniProtKB/Swiss-Prot;Acc:Q94AX5]
8.78747	AT1G64150.1	1	23811704	1.63e-09	Protein PAM71, chloroplastic [Source:UniProtKB/Swiss-Prot;Acc:Q94AX5]
8.78747	AT1G64150.1	1	23812134	1.63e-09	Protein PAM71, chloroplastic [Source:UniProtKB/Swiss-Prot;Acc:Q94AX5]
8.78747	AT1G64180.1	1	23823095	1.63e-09	Intracellular protein transport protein USO1-like protein [Source:UniProtKB/TrEMBL;Acc:F4I5B1]
8.78747	AT1G64180.1	1	23823572	1.63e-09	Intracellular protein transport protein USO1-like protein [Source:UniProtKB/TrEMBL;Acc:F4I5B1]
8.78747	AT1G64340.1	1	23880306	1.63e-09	unknown protein; BEST Arabidopsis thaliana protein match is: unknown protein (TAIR:AT5G41810.1); Has 30201 Blast hits to 17322 proteins in 780 species: Archae - 12; Bacteria - 1396; Metazoa - 17338; Fungi - 3422; Plants - 5037; Viruses - 0; Other Eu /.../es - 2996 (source: NCBI BLink). [Source:TAIR;Acc:AT1G64340]
8.78747	AT1G64440.1	1	23938793	1.63e-09	UDP-glucose 4-epimerase 4 [Source:UniProtKB/Swiss-Prot;Acc:Q9C7W7]
8.78747	AT1G64440.1	1	23938795	1.63e-09	UDP-glucose 4-epimerase 4 [Source:UniProtKB/Swiss-Prot;Acc:Q9C7W7]
8.78747	AT1G64440.1	1	23940494	1.63e-09	UDP-glucose 4-epimerase 4 [Source:UniProtKB/Swiss-Prot;Acc:Q9C7W7]
8.78747	AT1G64440.1	1	23940535	1.63e-09	UDP-glucose 4-epimerase 4 [Source:UniProtKB/Swiss-Prot;Acc:Q9C7W7]
8.78747	AT1G64440.1	1	23940570	1.63e-09	UDP-glucose 4-epimerase 4 [Source:UniProtKB/Swiss-Prot;Acc:Q9C7W7]
8.78747	AT1G64450.1	1	23941534	1.63e-09	At1g64450 [Source:UniProtKB/TrEMBL;Acc:Q9SGW9]
8.78747	AT1G64450.1	1	23942046	1.63e-09	At1g64450 [Source:UniProtKB/TrEMBL;Acc:Q9SGW9]
8.78747	AT1G64450.1	1	23943037	1.63e-09	At1g64450 [Source:UniProtKB/TrEMBL;Acc:Q9SGW9]
8.78747	AT1G64450.1	1	23943512	1.63e-09	At1g64450 [Source:UniProtKB/TrEMBL;Acc:Q9SGW9]
8.78747	AT1G64460.1	1	23944819	1.63e-09	Protein kinase superfamily protein [Source:TAIR;Acc:AT1G64460]
8.78747	AT1G64490.1	1	23951179	1.63e-09	At1g64490 [Source:UniProtKB/TrEMBL;Acc:Q9SGW6]
8.78747	AT1G64490.1	1	23952154	1.63e-09	At1g64490 [Source:UniProtKB/TrEMBL;Acc:Q9SGW6]
8.78747	AT1G64520.1	1	23958888	1.63e-09	RPN12a [Source:UniProtKB/TrEMBL;Acc:A0A178WH62]
8.78747	AT1G64520.1	1	23958892	1.63e-09	RPN12a [Source:UniProtKB/TrEMBL;Acc:A0A178WH62]
8.78747	AT1G64550.1	1	23970618	1.63e-09	ABC transporter F family member 3 [Source:UniProtKB/Swiss-Prot;Acc:Q8H0V6]
8.78747	AT1G64585.1	1	23990769	1.63e-09	DVL12 [Source:UniProtKB/TrEMBL;Acc:Q6IM89]
8.78747	AT1G64590.1	1	23993278	1.63e-09	At1g64590/F1N19_15 [Source:UniProtKB/TrEMBL;Acc:Q9SGV6]
8.78747	AT1G64590.1	1	23993886	1.63e-09	At1g64590/F1N19_15 [Source:UniProtKB/TrEMBL;Acc:Q9SGV6]
8.78747	AT1G64600.1	1	23996551	1.63e-09	At1g64600 [Source:UniProtKB/TrEMBL;Acc:Q8GW63]
8.78747	AT1G64600.1	1	23997069	1.63e-09	At1g64600 [Source:UniProtKB/TrEMBL;Acc:Q8GW63]
8.78747	AT1G64600.1	1	23997844	1.63e-09	At1g64600 [Source:UniProtKB/TrEMBL;Acc:Q8GW63]
8.78747	AT1G64610.1	1	24002563	1.63e-09	Putative uncharacterized protein At1g64610 [Source:UniProtKB/TrEMBL;Acc:Q8VZK1]
8.78747	AT1G64610.2	1	24000062	1.63e-09	Putative uncharacterized protein At1g64610 [Source:UniProtKB/TrEMBL;Acc:Q8VZK1]
8.78747	AT1G64610.2	1	24000934	1.63e-09	Putative uncharacterized protein At1g64610 [Source:UniProtKB/TrEMBL;Acc:Q8VZK1]
8.78747	AT1G64618.1	1	24005185	1.63e-09	other RNA [Source:TAIR;Acc:AT1G64618]
8.78747	AT1G64618.1	1	24005195	1.63e-09	other RNA [Source:TAIR;Acc:AT1G64618]
8.78747	AT1G64618.1	1	24005199	1.63e-09	other RNA [Source:TAIR;Acc:AT1G64618]
8.78747	AT1G64620.1	1	24007939	1.63e-09	Dof zinc finger protein DOF1.8 [Source:UniProtKB/Swiss-Prot;Acc:Q84JQ8]
8.78747	AT1G64625.3	1	24016385	1.63e-09	Transcription factor bHLH157 [Source:UniProtKB/Swiss-Prot;Acc:Q7XJU0]
8.78747	AT1G64760.2	1	24056986	1.63e-09	Glucan endo-1,3-beta-glucosidase 8 [Source:UniProtKB/Swiss-Prot;Acc:Q6NKW9]
8.78747	AT1G64810.1	1	24088494	1.63e-09	APO RNA-binding protein (DUF794) [Source:UniProtKB/TrEMBL;Acc:F4I896]
8.78747	AT1G64850.1	1	24097189	1.63e-09	At1g64850/F13O11_15 [Source:UniProtKB/TrEMBL;Acc:Q9XIR0]
8.78747	AT1G64870.1	1	24103863	1.63e-09	F13O11.17 protein [Source:UniProtKB/TrEMBL;Acc:Q9XIQ9]
8.78747	AT1G64870.1	1	24103995	1.63e-09	F13O11.17 protein [Source:UniProtKB/TrEMBL;Acc:Q9XIQ9]
8.78747	AT1G64880.1	1	24106304	1.63e-09	At1g64880 [Source:UniProtKB/TrEMBL;Acc:Q6GKU7]
8.78747	AT1G64990.2	1	24146235	1.63e-09	GPCR-type G protein 1 [Source:UniProtKB/Swiss-Prot;Acc:Q9XIP7]
8.78747	AT1G64990.2	1	24146489	1.63e-09	GPCR-type G protein 1 [Source:UniProtKB/Swiss-Prot;Acc:Q9XIP7]
8.78747	AT1G64990.2	1	24146644	1.63e-09	GPCR-type G protein 1 [Source:UniProtKB/Swiss-Prot;Acc:Q9XIP7]
8.78747	AT1G65000.1	1	24147699	1.63e-09	At1g65000 [Source:UniProtKB/TrEMBL;Acc:Q8GXU4]
8.78747	AT1G65040.1	1	24162884	1.63e-09	ERAD-associated E3 ubiquitin-protein ligase HRD1B [Source:UniProtKB/Swiss-Prot;Acc:Q6NPT7]
8.78747	AT1G65040.3	1	24163836	1.63e-09	ERAD-associated E3 ubiquitin-protein ligase HRD1B [Source:UniProtKB/Swiss-Prot;Acc:Q6NPT7]
8.78747	AT1G65040.3	1	24163862	1.63e-09	ERAD-associated E3 ubiquitin-protein ligase HRD1B [Source:UniProtKB/Swiss-Prot;Acc:Q6NPT7]
8.78747	AT1G65090.1	1	24183315	1.63e-09	unknown protein; BEST Arabidopsis thaliana protein match is: unknown protein (TAIR:AT5G36100.1); Has 1435 Blast hits to 1033 proteins in 192 species: Archae - 0; Bacteria - 61; Metazoa - 511; Fungi - 123; Plants - 100; Viruses - 42; Other Eukaryotes /.../ (source: NCBI BLink). [Source:TAIR;Acc:AT1G65090]
8.78747	AT1G65110.1	1	24186921	1.63e-09	Ubiquitin carboxyl-terminal hydrolase-related protein [Source:TAIR;Acc:AT1G65110]
8.78747	AT1G65110.1	1	24187869	1.63e-09	Ubiquitin carboxyl-terminal hydrolase-related protein [Source:TAIR;Acc:AT1G65110]
8.78747	AT1G65110.1	1	24187891	1.63e-09	Ubiquitin carboxyl-terminal hydrolase-related protein [Source:TAIR;Acc:AT1G65110]
8.77938	AT1G63855.3	1	23701175	1.66e-09	Putative methyltransferase family protein [Source:TAIR;Acc:AT1G63855]
8.77665	AT1G63970.2	1	23741003	1.67e-09	2-C-methyl-D-erythritol 2,4-cyclodiphosphate synthase, chloroplastic [Source:UniProtKB/Swiss-Prot;Acc:Q9CAK8]
8.77308	AT1G62863.1	1	23280077	1.69e-09	#N/A
8.76527	AT1G59510.1	1	21861198	1.72e-09	CF9 protein [Source:UniProtKB/TrEMBL;Acc:Q9SLU2]
8.76408	AT1G63020.2	1	23363000	1.72e-09	DNA-directed RNA polymerase IV subunit 1 [Source:UniProtKB/Swiss-Prot;Acc:Q9LQ02]
8.74994	AT1G62170.2	1	22976113	1.78e-09	Serine protease inhibitor (SERPIN) family protein [Source:UniProtKB/TrEMBL;Acc:F4HX48]
8.74934	AT1G61320.1	1	22617052	1.78e-09	FBD-associated F-box protein At1g61320 [Source:UniProtKB/Swiss-Prot;Acc:O64788]
8.74715	AT1G65150.1	1	24205451	1.79e-09	Putative uncharacterized protein At1g65150 [Source:UniProtKB/TrEMBL;Acc:Q9S9J5]
8.73244	AT1G61065.1	1	22492131	1.85e-09	1,3-beta-glucan synthase component (DUF1218) [Source:UniProtKB/TrEMBL;Acc:Q8W576]
8.73244	AT1G61065.1	1	22492149	1.85e-09	1,3-beta-glucan synthase component (DUF1218) [Source:UniProtKB/TrEMBL;Acc:Q8W576]
8.72466	AT1G64540.1	1	23966686	1.89e-09	Putative F-box protein At1g64540 [Source:UniProtKB/Swiss-Prot;Acc:P0C2F8]
8.72466	AT1G64540.1	1	23966718	1.89e-09	Putative F-box protein At1g64540 [Source:UniProtKB/Swiss-Prot;Acc:P0C2F8]
8.72466	AT1G64540.1	1	23968843	1.89e-09	Putative F-box protein At1g64540 [Source:UniProtKB/Swiss-Prot;Acc:P0C2F8]
8.72466	AT1G64540.1	1	23969342	1.89e-09	Putative F-box protein At1g64540 [Source:UniProtKB/Swiss-Prot;Acc:P0C2F8]
8.72466	AT1G64550.1	1	23969510	1.89e-09	ABC transporter F family member 3 [Source:UniProtKB/Swiss-Prot;Acc:Q8H0V6]
8.72466	AT1G64550.1	1	23969804	1.89e-09	ABC transporter F family member 3 [Source:UniProtKB/Swiss-Prot;Acc:Q8H0V6]
8.72466	AT1G64550.1	1	23970274	1.89e-09	ABC transporter F family member 3 [Source:UniProtKB/Swiss-Prot;Acc:Q8H0V6]
8.72466	AT1G64550.1	1	23970401	1.89e-09	ABC transporter F family member 3 [Source:UniProtKB/Swiss-Prot;Acc:Q8H0V6]
8.72466	AT1G64550.1	1	23970483	1.89e-09	ABC transporter F family member 3 [Source:UniProtKB/Swiss-Prot;Acc:Q8H0V6]
8.72466	AT1G64550.1	1	23971168	1.89e-09	ABC transporter F family member 3 [Source:UniProtKB/Swiss-Prot;Acc:Q8H0V6]
8.72327	AT1G65250.1	1	24235718	1.89e-09	Probable inactive receptor-like protein kinase At1g65250 [Source:UniProtKB/Swiss-Prot;Acc:O80795]
8.71993	AT1G64080.1	1	23787061	1.91e-09	Probable membrane-associated kinase regulator 2 [Source:UniProtKB/Swiss-Prot;Acc:Q9SH58]
8.71969	AT1G64270.1	1	23852388	1.91e-09	#N/A
8.71711	AT1G64490.1	1	23951597	1.92e-09	At1g64490 [Source:UniProtKB/TrEMBL;Acc:Q9SGW6]
8.71711	AT1G64490.1	1	23951599	1.92e-09	At1g64490 [Source:UniProtKB/TrEMBL;Acc:Q9SGW6]
8.71711	AT1G64561.1	1	23975380	1.92e-09	unknown protein; FUNCTIONS IN: molecular_function unknown; INVOLVED IN: biological_process unknown; LOCATED IN: chloroplast; Has 30201 Blast hits to 17322 proteins in 780 species: Archae - 12; Bacteria - 1396; Metazoa - 17338; Fungi - 3422; Plants - /.../ Viruses - 0; Other Eukaryotes - 2996 (source: NCBI BLink). [Source:TAIR;Acc:AT1G64561]
8.71583	AT1G64195.1	1	23828687	1.92e-09	Defensin-like protein 35 [Source:UniProtKB/Swiss-Prot;Acc:Q2V4F3]
8.71264	AT1G59620.1	1	21903069	1.94e-09	Disease resistance protein (CC-NBS-LRR class) family [Source:TAIR;Acc:AT1G59620]
8.71264	AT1G59620.1	1	21904197	1.94e-09	Disease resistance protein (CC-NBS-LRR class) family [Source:TAIR;Acc:AT1G59620]
8.71164	AT1G65740.1	1	24451173	1.94e-09	Probable F-box protein At1g65740 [Source:UniProtKB/Swiss-Prot;Acc:Q9SHY1]
8.70791	AT1G63880.1	1	23713825	1.96e-09	Disease resistance protein RML1B [Source:UniProtKB/Swiss-Prot;Acc:Q9CAK1]
8.70058	AT1G59722.1	1	21945658	1.99e-09	unknown protein; Has 9 Blast hits to 9 proteins in 2 species: Archae - 0; Bacteria - 0; Metazoa - 0; Fungi - 0; Plants - 9; Viruses - 0; Other Eukaryotes - 0 (source: NCBI BLink). [Source:TAIR;Acc:AT1G59722]
8.69363	AT1G65610.1	1	24395568	2.02e-09	Endoglucanase 7 [Source:UniProtKB/Swiss-Prot;Acc:O04478]
8.69144	AT1G61820.1	1	22837150	2.03e-09	Beta-glucosidase 46 [Source:UniProtKB/Swiss-Prot;Acc:O80690]
8.69144	AT1G61820.1	1	22837153	2.03e-09	Beta-glucosidase 46 [Source:UniProtKB/Swiss-Prot;Acc:O80690]
8.68966	AT1G63430.2	1	23521839	2.04e-09	Leucine-rich repeat protein kinase family protein [Source:UniProtKB/TrEMBL;Acc:F4I233]
8.68876	AT1G64940.1	1	24124409	2.05e-09	Cytochrome P450, family 87, subfamily A, polypeptide 6 [Source:UniProtKB/TrEMBL;Acc:Q9XIQ2]
8.68876	AT1G64940.1	1	24124412	2.05e-09	Cytochrome P450, family 87, subfamily A, polypeptide 6 [Source:UniProtKB/TrEMBL;Acc:Q9XIQ2]
8.68876	AT1G64940.1	1	24124416	2.05e-09	Cytochrome P450, family 87, subfamily A, polypeptide 6 [Source:UniProtKB/TrEMBL;Acc:Q9XIQ2]
8.68084	AT1G64390.1	1	23910135	2.09e-09	Endoglucanase 6 [Source:UniProtKB/Swiss-Prot;Acc:Q42059]
8.67958	AT1G63840.1	1	23690530	2.09e-09	At1g63840/T12P18_14 [Source:UniProtKB/TrEMBL;Acc:Q9CAJ8]
8.6772	AT1G62530.1	1	23148101	2.1e-09	Putative uncharacterized protein [Source:UniProtKB/TrEMBL;Acc:Q1PFH6]
8.67073	AT1G61670.1	1	22769934	2.13e-09	Lung seven transmembrane receptor family protein [Source:UniProtKB/TrEMBL;Acc:Q8GYD0]
8.66868	AT1G64950.1	1	24127480	2.14e-09	Cytochrome P450, family 89, subfamily A, polypeptide 5 [Source:UniProtKB/TrEMBL;Acc:Q9XIQ1]
8.6657	AT1G65113.1	1	24189875	2.16e-09	Defensin-like protein 226 [Source:UniProtKB/Swiss-Prot;Acc:P82621]
8.65453	AT1G64000.1	1	23747953	2.22e-09	At1g64000 [Source:UniProtKB/TrEMBL;Acc:Q29PS1]
8.64813	AT1G65580.1	1	24377220	2.25e-09	Type II inositol polyphosphate 5-phosphatase 15 [Source:UniProtKB/Swiss-Prot;Acc:Q84W55]
8.64813	AT1G65580.1	1	24384824	2.25e-09	Type II inositol polyphosphate 5-phosphatase 15 [Source:UniProtKB/Swiss-Prot;Acc:Q84W55]
8.64663	AT1G64230.3	1	23835418	2.26e-09	Ubiquitin-conjugating enzyme 28 [Source:UniProtKB/TrEMBL;Acc:F4I5B8]
8.64211	AT1G60783.1	1	22376039	2.28e-09	Cyclin-dependent protein kinase inhibitor SMR15 [Source:UniProtKB/Swiss-Prot;Acc:Q1G3Y4]
8.64055	AT1G64230.3	1	23835680	2.29e-09	Ubiquitin-conjugating enzyme 28 [Source:UniProtKB/TrEMBL;Acc:F4I5B8]
8.63542	AT1G65940.1	1	24543476	2.32e-09	#N/A
8.63386	AT1G64400.1	1	23918908	2.32e-09	Long chain acyl-CoA synthetase 3 [Source:UniProtKB/Swiss-Prot;Acc:Q9C7W4]
8.63134	AT1G64880.1	1	24109133	2.34e-09	At1g64880 [Source:UniProtKB/TrEMBL;Acc:Q6GKU7]
8.62272	AT1G66180.1	1	24648322	2.38e-09	Eukaryotic aspartyl protease family protein [Source:UniProtKB/TrEMBL;Acc:Q9C8C9]
8.61888	AT1G60970.1	1	22449903	2.41e-09	Coatomer subunit zeta-1 [Source:UniProtKB/Swiss-Prot;Acc:Q940S5]
8.61355	AT1G64585.1	1	23989860	2.43e-09	DVL12 [Source:UniProtKB/TrEMBL;Acc:Q6IM89]
8.61	AT1G60730.1	1	22360891	2.45e-09	NAD(P)-linked oxidoreductase superfamily protein [Source:TAIR;Acc:AT1G60730]
8.60406	AT1G61830.1	1	22841033	2.49e-09	#N/A
8.60381	AT1G63170.1	1	23426113	2.49e-09	E3 ubiquitin-protein ligase At1g63170 [Source:UniProtKB/Swiss-Prot;Acc:Q8LDB8]
8.60381	AT1G63170.1	1	23426345	2.49e-09	E3 ubiquitin-protein ligase At1g63170 [Source:UniProtKB/Swiss-Prot;Acc:Q8LDB8]
8.60381	AT1G63170.1	1	23426458	2.49e-09	E3 ubiquitin-protein ligase At1g63170 [Source:UniProtKB/Swiss-Prot;Acc:Q8LDB8]
8.60381	AT1G63170.1	1	23426473	2.49e-09	E3 ubiquitin-protein ligase At1g63170 [Source:UniProtKB/Swiss-Prot;Acc:Q8LDB8]
8.60381	AT1G63170.1	1	23426566	2.49e-09	E3 ubiquitin-protein ligase At1g63170 [Source:UniProtKB/Swiss-Prot;Acc:Q8LDB8]
8.60381	AT1G63170.1	1	23426580	2.49e-09	E3 ubiquitin-protein ligase At1g63170 [Source:UniProtKB/Swiss-Prot;Acc:Q8LDB8]
8.60381	AT1G63170.1	1	23426917	2.49e-09	E3 ubiquitin-protein ligase At1g63170 [Source:UniProtKB/Swiss-Prot;Acc:Q8LDB8]
8.60381	AT1G63170.1	1	23426986	2.49e-09	E3 ubiquitin-protein ligase At1g63170 [Source:UniProtKB/Swiss-Prot;Acc:Q8LDB8]
8.60381	AT1G63170.1	1	23427164	2.49e-09	E3 ubiquitin-protein ligase At1g63170 [Source:UniProtKB/Swiss-Prot;Acc:Q8LDB8]
8.60381	AT1G63170.1	1	23427180	2.49e-09	E3 ubiquitin-protein ligase At1g63170 [Source:UniProtKB/Swiss-Prot;Acc:Q8LDB8]
8.60381	AT1G63170.1	1	23427278	2.49e-09	E3 ubiquitin-protein ligase At1g63170 [Source:UniProtKB/Swiss-Prot;Acc:Q8LDB8]
8.60381	AT1G63170.1	1	23427291	2.49e-09	E3 ubiquitin-protein ligase At1g63170 [Source:UniProtKB/Swiss-Prot;Acc:Q8LDB8]
8.60381	AT1G63170.1	1	23427329	2.49e-09	E3 ubiquitin-protein ligase At1g63170 [Source:UniProtKB/Swiss-Prot;Acc:Q8LDB8]
8.60381	AT1G63170.1	1	23427344	2.49e-09	E3 ubiquitin-protein ligase At1g63170 [Source:UniProtKB/Swiss-Prot;Acc:Q8LDB8]
8.60381	AT1G63170.1	1	23427374	2.49e-09	E3 ubiquitin-protein ligase At1g63170 [Source:UniProtKB/Swiss-Prot;Acc:Q8LDB8]
8.60381	AT1G63180.1	1	23428360	2.49e-09	UGE3 [Source:UniProtKB/TrEMBL;Acc:A0A178WIC1]
8.60381	AT1G63180.1	1	23428513	2.49e-09	UGE3 [Source:UniProtKB/TrEMBL;Acc:A0A178WIC1]
8.60381	AT1G63180.1	1	23428570	2.49e-09	UGE3 [Source:UniProtKB/TrEMBL;Acc:A0A178WIC1]
8.59973	AT1G65300.1	1	24256160	2.51e-09	MADS-box transcription factor PHERES 2 [Source:UniProtKB/Swiss-Prot;Acc:Q7XJK8]
8.59869	AT1G65385.1	1	24291888	2.52e-09	#N/A
8.59812	AT1G64000.1	1	23748577	2.52e-09	At1g64000 [Source:UniProtKB/TrEMBL;Acc:Q29PS1]
8.58844	AT1G64610.2	1	24002245	2.58e-09	Putative uncharacterized protein At1g64610 [Source:UniProtKB/TrEMBL;Acc:Q8VZK1]
8.58728	AT1G65190.1	1	24217314	2.59e-09	Protein kinase superfamily protein [Source:UniProtKB/TrEMBL;Acc:Q9S9J9]
8.58456	AT1G63210.1	1	23444359	2.6e-09	Transcription elongation factor SPT6-like [Source:UniProtKB/Swiss-Prot;Acc:Q9CAM1]
8.58155	AT1G62550.1	1	23156937	2.62e-09	#N/A
8.57541	AT1G64390.1	1	23911538	2.66e-09	Endoglucanase 6 [Source:UniProtKB/Swiss-Prot;Acc:Q42059]
8.57038	AT1G61570.1	1	22720242	2.69e-09	Mitochondrial import inner membrane translocase subunit TIM13 [Source:UniProtKB/Swiss-Prot;Acc:Q9XH48]
8.56948	AT1G64107.1	1	23796874	2.69e-09	Defensin-like protein 269 [Source:UniProtKB/Swiss-Prot;Acc:Q2V4F4]
8.56096	AT1G63320.1	1	23489629	2.75e-09	Pentatricopeptide repeat (PPR) superfamily protein [Source:UniProtKB/TrEMBL;Acc:F4I221]
8.55358	AT1G61795.1	1	22819128	2.8e-09	CRIB domain-containing protein RIC9 [Source:UniProtKB/Swiss-Prot;Acc:Q1G3Y0]
8.54166	AT1G63930.1	1	23729665	2.87e-09	At1g63930 [Source:UniProtKB/TrEMBL;Acc:Q9CAK4]
8.54069	AT1G67880.1	1	25455236	2.88e-09	Beta-1,4-N-acetylglucosaminyltransferase family protein [Source:UniProtKB/TrEMBL;Acc:Q9C9V4]
8.54069	AT1G67880.1	1	25455241	2.88e-09	Beta-1,4-N-acetylglucosaminyltransferase family protein [Source:UniProtKB/TrEMBL;Acc:Q9C9V4]
8.54069	AT1G67880.1	1	25455247	2.88e-09	Beta-1,4-N-acetylglucosaminyltransferase family protein [Source:UniProtKB/TrEMBL;Acc:Q9C9V4]
8.54069	AT1G67880.1	1	25455265	2.88e-09	Beta-1,4-N-acetylglucosaminyltransferase family protein [Source:UniProtKB/TrEMBL;Acc:Q9C9V4]
8.54069	AT1G67880.1	1	25455296	2.88e-09	Beta-1,4-N-acetylglucosaminyltransferase family protein [Source:UniProtKB/TrEMBL;Acc:Q9C9V4]
8.54069	AT1G67880.1	1	25455307	2.88e-09	Beta-1,4-N-acetylglucosaminyltransferase family protein [Source:UniProtKB/TrEMBL;Acc:Q9C9V4]
8.54069	AT1G67880.1	1	25455355	2.88e-09	Beta-1,4-N-acetylglucosaminyltransferase family protein [Source:UniProtKB/TrEMBL;Acc:Q9C9V4]
8.54069	AT1G67880.1	1	25455403	2.88e-09	Beta-1,4-N-acetylglucosaminyltransferase family protein [Source:UniProtKB/TrEMBL;Acc:Q9C9V4]
8.54069	AT1G67880.1	1	25455451	2.88e-09	Beta-1,4-N-acetylglucosaminyltransferase family protein [Source:UniProtKB/TrEMBL;Acc:Q9C9V4]
8.54069	AT1G67880.1	1	25455454	2.88e-09	Beta-1,4-N-acetylglucosaminyltransferase family protein [Source:UniProtKB/TrEMBL;Acc:Q9C9V4]
8.53607	AT1G63680.1	1	23614203	2.91e-09	UDP-N-acetylmuramoyl-L-alanyl-D-glutamate--2,6-diaminopimelate ligase MurE homolog, chloroplastic [Source:UniProtKB/Swiss-Prot;Acc:F4I3P9]
8.53522	AT1G62950.1	1	23316768	2.92e-09	F16P17.10 protein [Source:UniProtKB/TrEMBL;Acc:Q9LQ11]
8.52481	AT1G63240.1	1	23459313	2.99e-09	Putative uncharacterized protein At1g63240 [Source:UniProtKB/TrEMBL;Acc:Q949Y1]
8.52475	AT1G63030.1	1	23368227	2.99e-09	Dehydration-responsive element-binding protein 1E [Source:UniProtKB/Swiss-Prot;Acc:Q9SGJ6]
8.52142	AT1G61120.1	1	22527543	3.01e-09	(E,E)-geranyllinalool synthase [Source:UniProtKB/Swiss-Prot;Acc:Q93YV0]
8.521	AT1G67880.1	1	25455652	3.01e-09	Beta-1,4-N-acetylglucosaminyltransferase family protein [Source:UniProtKB/TrEMBL;Acc:Q9C9V4]
8.51934	AT1G63820.1	1	23683862	3.02e-09	CCT motif family protein [Source:UniProtKB/TrEMBL;Acc:Q67ZF8]
8.51934	AT1G63830.3	1	23686864	3.02e-09	PLAC8 family protein [Source:UniProtKB/TrEMBL;Acc:Q9CAJ7]
8.5148	AT1G65240.1	1	24233989	3.06e-09	Aspartic proteinase-like protein 2 [Source:UniProtKB/Swiss-Prot;Acc:Q9S9K4]
8.51108	AT1G63850.1	1	23696682	3.08e-09	BTB/POZ domain-containing protein At1g63850 [Source:UniProtKB/Swiss-Prot;Acc:Q9CAJ9]
8.50608	AT1G61740.1	1	22802006	3.12e-09	Sulfite exporter TauE/SafE family protein 2 [Source:UniProtKB/Swiss-Prot;Acc:Q9SYB0]
8.50608	AT1G61750.1	1	22805405	3.12e-09	Cysteine-rich repeat secretory protein 1 [Source:UniProtKB/Swiss-Prot;Acc:Q9SYB1]
8.50608	AT1G61770.1	1	22811655	3.12e-09	Chaperone protein dnaJ 50 [Source:UniProtKB/Swiss-Prot;Acc:Q8GUN6]
8.50608	AT1G61770.1	1	22812420	3.12e-09	Chaperone protein dnaJ 50 [Source:UniProtKB/Swiss-Prot;Acc:Q8GUN6]
8.50608	AT1G61790.1	1	22816263	3.12e-09	Probable dolichyl-diphosphooligosaccharide--protein glycosyltransferase subunit 3B [Source:UniProtKB/Swiss-Prot;Acc:Q9SYB5]
8.50608	AT1G61795.1	1	22818633	3.12e-09	CRIB domain-containing protein RIC9 [Source:UniProtKB/Swiss-Prot;Acc:Q1G3Y0]
8.50608	AT1G61795.1	1	22821200	3.12e-09	CRIB domain-containing protein RIC9 [Source:UniProtKB/Swiss-Prot;Acc:Q1G3Y0]
8.50608	AT1G61800.1	1	22825698	3.12e-09	glucose-6-phosphate/phosphate translocator 2 [Source:TAIR;Acc:AT1G61800]
8.50608	AT1G61800.1	1	22825737	3.12e-09	glucose-6-phosphate/phosphate translocator 2 [Source:TAIR;Acc:AT1G61800]
8.50608	AT1G61800.1	1	22826365	3.12e-09	glucose-6-phosphate/phosphate translocator 2 [Source:TAIR;Acc:AT1G61800]
8.50608	AT1G61800.1	1	22826529	3.12e-09	glucose-6-phosphate/phosphate translocator 2 [Source:TAIR;Acc:AT1G61800]
8.50608	AT1G61800.1	1	22826599	3.12e-09	glucose-6-phosphate/phosphate translocator 2 [Source:TAIR;Acc:AT1G61800]
8.50608	AT1G61800.1	1	22826621	3.12e-09	glucose-6-phosphate/phosphate translocator 2 [Source:TAIR;Acc:AT1G61800]
8.50608	AT1G61800.1	1	22826700	3.12e-09	glucose-6-phosphate/phosphate translocator 2 [Source:TAIR;Acc:AT1G61800]
8.50608	AT1G61800.1	1	22826717	3.12e-09	glucose-6-phosphate/phosphate translocator 2 [Source:TAIR;Acc:AT1G61800]
8.50608	AT1G61800.1	1	22826757	3.12e-09	glucose-6-phosphate/phosphate translocator 2 [Source:TAIR;Acc:AT1G61800]
8.50608	AT1G61800.1	1	22826853	3.12e-09	glucose-6-phosphate/phosphate translocator 2 [Source:TAIR;Acc:AT1G61800]
8.50608	AT1G61800.1	1	22826870	3.12e-09	glucose-6-phosphate/phosphate translocator 2 [Source:TAIR;Acc:AT1G61800]
8.50608	AT1G61800.1	1	22826908	3.12e-09	glucose-6-phosphate/phosphate translocator 2 [Source:TAIR;Acc:AT1G61800]
8.50608	AT1G61800.1	1	22826916	3.12e-09	glucose-6-phosphate/phosphate translocator 2 [Source:TAIR;Acc:AT1G61800]
8.50608	AT1G61800.1	1	22826958	3.12e-09	glucose-6-phosphate/phosphate translocator 2 [Source:TAIR;Acc:AT1G61800]
8.50608	AT1G61810.3	1	22832219	3.12e-09	Beta-glucosidase 45 [Source:UniProtKB/TrEMBL;Acc:F4HVG0]
8.50608	AT1G61810.3	1	22835062	3.12e-09	Beta-glucosidase 45 [Source:UniProtKB/TrEMBL;Acc:F4HVG0]
8.50608	AT1G61820.1	1	22837375	3.12e-09	Beta-glucosidase 46 [Source:UniProtKB/Swiss-Prot;Acc:O80690]
8.50608	AT1G61830.1	1	22840520	3.12e-09	#N/A
8.50608	AT1G61830.1	1	22840737	3.12e-09	#N/A
8.50608	AT1G61830.1	1	22840809	3.12e-09	#N/A
8.50469	AT1G64010.1	1	23752111	3.13e-09	Serine protease inhibitor (SERPIN) family protein [Source:TAIR;Acc:AT1G64010]
8.49917	AT1G65350.1	1	24276688	3.17e-09	Ubiquitin 13 [Source:UniProtKB/TrEMBL;Acc:F4I9X6]
8.49133	AT1G65260.1	1	24241012	3.23e-09	Membrane-associated protein VIPP1, chloroplastic [Source:UniProtKB/Swiss-Prot;Acc:O80796]
8.49099	AT1G63220.1	1	23450674	3.23e-09	C2 domain-containing protein At1g63220 [Source:UniProtKB/Swiss-Prot;Acc:Q9C8S6]
8.48828	AT1G62830.1	1	23266366	3.25e-09	Lysine-specific histone demethylase 1 homolog 1 [Source:UniProtKB/Swiss-Prot;Acc:Q8VXV7]
8.48828	AT1G62830.1	1	23267646	3.25e-09	Lysine-specific histone demethylase 1 homolog 1 [Source:UniProtKB/Swiss-Prot;Acc:Q8VXV7]
8.48754	AT1G64090.2	1	23789424	3.25e-09	Reticulon-like protein [Source:UniProtKB/TrEMBL;Acc:F4I596]
8.48618	AT1G61930.1	1	22892130	3.26e-09	At1g61930 [Source:UniProtKB/TrEMBL;Acc:O80698]
8.48542	AT1G62430.1	1	23107241	3.27e-09	Phosphatidate cytidylyltransferase 1 [Source:UniProtKB/Swiss-Prot;Acc:O04928]
8.48182	AT1G65190.1	1	24218106	3.3e-09	Protein kinase superfamily protein [Source:UniProtKB/TrEMBL;Acc:Q9S9J9]
8.48058	AT1G62990.1	1	23337159	3.31e-09	Homeobox protein knotted-1-like 7 [Source:UniProtKB/Swiss-Prot;Acc:Q9FPQ8]
8.48058	AT1G62990.1	1	23337164	3.31e-09	Homeobox protein knotted-1-like 7 [Source:UniProtKB/Swiss-Prot;Acc:Q9FPQ8]
8.47931	AT1G61320.1	1	22619805	3.32e-09	FBD-associated F-box protein At1g61320 [Source:UniProtKB/Swiss-Prot;Acc:O64788]
8.47655	AT1G65070.2	1	24172639	3.34e-09	DNA mismatch repair protein MutS, type 2 [Source:UniProtKB/TrEMBL;Acc:Q9SS53]
8.47596	AT1G63055.1	1	23380068	3.34e-09	Putative uncharacterized protein [Source:UniProtKB/TrEMBL;Acc:Q5XVH6]
8.47148	AT1G64490.1	1	23951787	3.38e-09	At1g64490 [Source:UniProtKB/TrEMBL;Acc:Q9SGW6]
8.46939	AT1G64400.1	1	23916452	3.39e-09	Long chain acyl-CoA synthetase 3 [Source:UniProtKB/Swiss-Prot;Acc:Q9C7W4]
8.45699	AT1G64230.3	1	23835433	3.49e-09	Ubiquitin-conjugating enzyme 28 [Source:UniProtKB/TrEMBL;Acc:F4I5B8]
8.455	AT1G61260.1	1	22595897	3.51e-09	Protein of unknown function (DUF761) [Source:TAIR;Acc:AT1G61260]
8.44801	AT1G64180.1	1	23824812	3.56e-09	Intracellular protein transport protein USO1-like protein [Source:UniProtKB/TrEMBL;Acc:F4I5B1]
8.44715	AT1G67260.2	1	25167328	3.57e-09	Transcription factor TCP1 [Source:UniProtKB/Swiss-Prot;Acc:Q9FYG7]
8.44662	AT1G65070.2	1	24174620	3.58e-09	DNA mismatch repair protein MutS, type 2 [Source:UniProtKB/TrEMBL;Acc:Q9SS53]
8.44144	AT1G63920.1	1	23726484	3.62e-09	#N/A
8.44112	AT1G61740.1	1	22799185	3.62e-09	Sulfite exporter TauE/SafE family protein 2 [Source:UniProtKB/Swiss-Prot;Acc:Q9SYB0]
8.43859	AT1G64480.1	1	23950393	3.64e-09	Calcineurin B-like protein 8 [Source:UniProtKB/Swiss-Prot;Acc:Q9FUQ7]
8.43859	AT1G64480.1	1	23950665	3.64e-09	Calcineurin B-like protein 8 [Source:UniProtKB/Swiss-Prot;Acc:Q9FUQ7]
8.43859	AT1G64490.1	1	23951134	3.64e-09	At1g64490 [Source:UniProtKB/TrEMBL;Acc:Q9SGW6]
8.43859	AT1G64490.1	1	23951141	3.64e-09	At1g64490 [Source:UniProtKB/TrEMBL;Acc:Q9SGW6]
8.43859	AT1G64490.1	1	23951147	3.64e-09	At1g64490 [Source:UniProtKB/TrEMBL;Acc:Q9SGW6]
8.43859	AT1G64490.1	1	23951164	3.64e-09	At1g64490 [Source:UniProtKB/TrEMBL;Acc:Q9SGW6]
8.43859	AT1G64490.1	1	23951201	3.64e-09	At1g64490 [Source:UniProtKB/TrEMBL;Acc:Q9SGW6]
8.43859	AT1G64490.1	1	23951262	3.64e-09	At1g64490 [Source:UniProtKB/TrEMBL;Acc:Q9SGW6]
8.43859	AT1G64490.1	1	23951266	3.64e-09	At1g64490 [Source:UniProtKB/TrEMBL;Acc:Q9SGW6]
8.43859	AT1G64490.1	1	23951288	3.64e-09	At1g64490 [Source:UniProtKB/TrEMBL;Acc:Q9SGW6]
8.43859	AT1G64490.1	1	23951305	3.64e-09	At1g64490 [Source:UniProtKB/TrEMBL;Acc:Q9SGW6]
8.43859	AT1G64490.1	1	23951377	3.64e-09	At1g64490 [Source:UniProtKB/TrEMBL;Acc:Q9SGW6]
8.43859	AT1G64490.1	1	23951396	3.64e-09	At1g64490 [Source:UniProtKB/TrEMBL;Acc:Q9SGW6]
8.43859	AT1G64490.1	1	23951399	3.64e-09	At1g64490 [Source:UniProtKB/TrEMBL;Acc:Q9SGW6]
8.43859	AT1G64490.1	1	23951450	3.64e-09	At1g64490 [Source:UniProtKB/TrEMBL;Acc:Q9SGW6]
8.43859	AT1G64490.1	1	23951462	3.64e-09	At1g64490 [Source:UniProtKB/TrEMBL;Acc:Q9SGW6]
8.43859	AT1G64490.1	1	23951465	3.64e-09	At1g64490 [Source:UniProtKB/TrEMBL;Acc:Q9SGW6]
8.43859	AT1G64490.1	1	23951470	3.64e-09	At1g64490 [Source:UniProtKB/TrEMBL;Acc:Q9SGW6]
8.43859	AT1G64490.1	1	23951478	3.64e-09	At1g64490 [Source:UniProtKB/TrEMBL;Acc:Q9SGW6]
8.43859	AT1G64490.1	1	23951503	3.64e-09	At1g64490 [Source:UniProtKB/TrEMBL;Acc:Q9SGW6]
8.43859	AT1G64490.1	1	23951514	3.64e-09	At1g64490 [Source:UniProtKB/TrEMBL;Acc:Q9SGW6]
8.43859	AT1G64490.1	1	23951515	3.64e-09	At1g64490 [Source:UniProtKB/TrEMBL;Acc:Q9SGW6]
8.43859	AT1G64490.1	1	23951524	3.64e-09	At1g64490 [Source:UniProtKB/TrEMBL;Acc:Q9SGW6]
8.43859	AT1G64490.1	1	23951526	3.64e-09	At1g64490 [Source:UniProtKB/TrEMBL;Acc:Q9SGW6]
8.43859	AT1G64490.1	1	23951557	3.64e-09	At1g64490 [Source:UniProtKB/TrEMBL;Acc:Q9SGW6]
8.43859	AT1G64490.1	1	23951573	3.64e-09	At1g64490 [Source:UniProtKB/TrEMBL;Acc:Q9SGW6]
8.43859	AT1G64490.1	1	23951583	3.64e-09	At1g64490 [Source:UniProtKB/TrEMBL;Acc:Q9SGW6]
8.43859	AT1G64490.1	1	23951591	3.64e-09	At1g64490 [Source:UniProtKB/TrEMBL;Acc:Q9SGW6]
8.43859	AT1G64490.1	1	23951606	3.64e-09	At1g64490 [Source:UniProtKB/TrEMBL;Acc:Q9SGW6]
8.43859	AT1G64490.1	1	23951640	3.64e-09	At1g64490 [Source:UniProtKB/TrEMBL;Acc:Q9SGW6]
8.43859	AT1G64490.1	1	23951664	3.64e-09	At1g64490 [Source:UniProtKB/TrEMBL;Acc:Q9SGW6]
8.43859	AT1G64490.1	1	23951704	3.64e-09	At1g64490 [Source:UniProtKB/TrEMBL;Acc:Q9SGW6]
8.43859	AT1G64490.1	1	23951712	3.64e-09	At1g64490 [Source:UniProtKB/TrEMBL;Acc:Q9SGW6]
8.43859	AT1G64490.1	1	23951721	3.64e-09	At1g64490 [Source:UniProtKB/TrEMBL;Acc:Q9SGW6]
8.43859	AT1G64490.1	1	23951727	3.64e-09	At1g64490 [Source:UniProtKB/TrEMBL;Acc:Q9SGW6]
8.43859	AT1G64490.1	1	23951729	3.64e-09	At1g64490 [Source:UniProtKB/TrEMBL;Acc:Q9SGW6]
8.43859	AT1G64490.1	1	23951771	3.64e-09	At1g64490 [Source:UniProtKB/TrEMBL;Acc:Q9SGW6]
8.43859	AT1G64490.1	1	23951774	3.64e-09	At1g64490 [Source:UniProtKB/TrEMBL;Acc:Q9SGW6]
8.43859	AT1G64490.1	1	23951776	3.64e-09	At1g64490 [Source:UniProtKB/TrEMBL;Acc:Q9SGW6]
8.43859	AT1G64490.1	1	23951785	3.64e-09	At1g64490 [Source:UniProtKB/TrEMBL;Acc:Q9SGW6]
8.43859	AT1G64490.1	1	23951807	3.64e-09	At1g64490 [Source:UniProtKB/TrEMBL;Acc:Q9SGW6]
8.43859	AT1G64490.1	1	23951808	3.64e-09	At1g64490 [Source:UniProtKB/TrEMBL;Acc:Q9SGW6]
8.43859	AT1G64490.1	1	23951819	3.64e-09	At1g64490 [Source:UniProtKB/TrEMBL;Acc:Q9SGW6]
8.43859	AT1G64490.1	1	23951839	3.64e-09	At1g64490 [Source:UniProtKB/TrEMBL;Acc:Q9SGW6]
8.43859	AT1G64490.1	1	23951868	3.64e-09	At1g64490 [Source:UniProtKB/TrEMBL;Acc:Q9SGW6]
8.43859	AT1G64490.1	1	23951997	3.64e-09	At1g64490 [Source:UniProtKB/TrEMBL;Acc:Q9SGW6]
8.43859	AT1G64490.1	1	23952007	3.64e-09	At1g64490 [Source:UniProtKB/TrEMBL;Acc:Q9SGW6]
8.43859	AT1G64490.1	1	23952116	3.64e-09	At1g64490 [Source:UniProtKB/TrEMBL;Acc:Q9SGW6]
8.43859	AT1G64490.1	1	23952123	3.64e-09	At1g64490 [Source:UniProtKB/TrEMBL;Acc:Q9SGW6]
8.43859	AT1G64490.1	1	23952152	3.64e-09	At1g64490 [Source:UniProtKB/TrEMBL;Acc:Q9SGW6]
8.43859	AT1G64490.1	1	23952201	3.64e-09	At1g64490 [Source:UniProtKB/TrEMBL;Acc:Q9SGW6]
8.43859	AT1G64490.1	1	23952225	3.64e-09	At1g64490 [Source:UniProtKB/TrEMBL;Acc:Q9SGW6]
8.43859	AT1G64490.1	1	23952652	3.64e-09	At1g64490 [Source:UniProtKB/TrEMBL;Acc:Q9SGW6]
8.43859	AT1G64490.1	1	23952831	3.64e-09	At1g64490 [Source:UniProtKB/TrEMBL;Acc:Q9SGW6]
8.43859	AT1G64580.1	1	23986998	3.64e-09	Pentatricopeptide repeat-containing protein At1g64580 [Source:UniProtKB/Swiss-Prot;Acc:Q0WKZ3]
8.43506	AT1G63900.2	1	23717135	3.67e-09	E3 ubiquitin-protein ligase SP1 [Source:UniProtKB/Swiss-Prot;Acc:Q8L7N4]
8.43437	AT1G62440.1	1	23112708	3.68e-09	Leucine-rich repeat extensin-like protein 2 [Source:UniProtKB/Swiss-Prot;Acc:O48809]
8.43361	AT1G65660.1	1	24418817	3.68e-09	SMP1 [Source:UniProtKB/TrEMBL;Acc:A0A178W8X4]
8.43361	AT1G65660.1	1	24418859	3.68e-09	SMP1 [Source:UniProtKB/TrEMBL;Acc:A0A178W8X4]
8.43255	AT1G65385.1	1	24291111	3.69e-09	#N/A
8.43243	AT1G63040.1	1	23371827	3.69e-09	#N/A
8.43243	AT1G63040.1	1	23372655	3.69e-09	#N/A
8.43243	AT1G63055.1	1	23379851	3.69e-09	Putative uncharacterized protein [Source:UniProtKB/TrEMBL;Acc:Q5XVH6]
8.43243	AT1G63060.1	1	23384991	3.69e-09	Putative uncharacterized protein [Source:UniProtKB/TrEMBL;Acc:Q9CAN7]
8.43243	AT1G63080.1	1	23389178	3.69e-09	Pentatricopeptide repeat-containing protein At1g63080, mitochondrial [Source:UniProtKB/Swiss-Prot;Acc:Q9CAN5]
8.43243	AT1G63080.1	1	23390377	3.69e-09	Pentatricopeptide repeat-containing protein At1g63080, mitochondrial [Source:UniProtKB/Swiss-Prot;Acc:Q9CAN5]
8.42371	AT1G65450.1	1	24317390	3.77e-09	GLC [Source:UniProtKB/TrEMBL;Acc:A0A178W297]
8.42194	AT1G62320.1	1	23043382	3.78e-09	CSC1-like protein At1g62320 [Source:UniProtKB/Swiss-Prot;Acc:F4HYR3]
8.42194	AT1G62330.1	1	23046520	3.78e-09	O-fucosyltransferase 15 [Source:UniProtKB/Swiss-Prot;Acc:F4HYR4]
8.42194	AT1G62330.1	1	23046802	3.78e-09	O-fucosyltransferase 15 [Source:UniProtKB/Swiss-Prot;Acc:F4HYR4]
8.42194	AT1G62330.1	1	23046805	3.78e-09	O-fucosyltransferase 15 [Source:UniProtKB/Swiss-Prot;Acc:F4HYR4]
8.42194	AT1G62330.1	1	23047802	3.78e-09	O-fucosyltransferase 15 [Source:UniProtKB/Swiss-Prot;Acc:F4HYR4]
8.42194	AT1G62330.1	1	23048391	3.78e-09	O-fucosyltransferase 15 [Source:UniProtKB/Swiss-Prot;Acc:F4HYR4]
8.42194	AT1G62330.1	1	23048396	3.78e-09	O-fucosyltransferase 15 [Source:UniProtKB/Swiss-Prot;Acc:F4HYR4]
8.42194	AT1G62330.1	1	23048402	3.78e-09	O-fucosyltransferase 15 [Source:UniProtKB/Swiss-Prot;Acc:F4HYR4]
8.42194	AT1G62330.1	1	23048497	3.78e-09	O-fucosyltransferase 15 [Source:UniProtKB/Swiss-Prot;Acc:F4HYR4]
8.42194	AT1G62330.1	1	23048507	3.78e-09	O-fucosyltransferase 15 [Source:UniProtKB/Swiss-Prot;Acc:F4HYR4]
8.42194	AT1G62330.1	1	23048518	3.78e-09	O-fucosyltransferase 15 [Source:UniProtKB/Swiss-Prot;Acc:F4HYR4]
8.42194	AT1G62330.1	1	23048524	3.78e-09	O-fucosyltransferase 15 [Source:UniProtKB/Swiss-Prot;Acc:F4HYR4]
8.42194	AT1G62330.1	1	23048525	3.78e-09	O-fucosyltransferase 15 [Source:UniProtKB/Swiss-Prot;Acc:F4HYR4]
8.42194	AT1G62330.1	1	23048570	3.78e-09	O-fucosyltransferase 15 [Source:UniProtKB/Swiss-Prot;Acc:F4HYR4]
8.42194	AT1G62330.1	1	23048576	3.78e-09	O-fucosyltransferase 15 [Source:UniProtKB/Swiss-Prot;Acc:F4HYR4]
8.42194	AT1G62330.1	1	23048585	3.78e-09	O-fucosyltransferase 15 [Source:UniProtKB/Swiss-Prot;Acc:F4HYR4]
8.42194	AT1G62330.1	1	23048618	3.78e-09	O-fucosyltransferase 15 [Source:UniProtKB/Swiss-Prot;Acc:F4HYR4]
8.42194	AT1G62330.1	1	23048673	3.78e-09	O-fucosyltransferase 15 [Source:UniProtKB/Swiss-Prot;Acc:F4HYR4]
8.42194	AT1G62330.1	1	23048899	3.78e-09	O-fucosyltransferase 15 [Source:UniProtKB/Swiss-Prot;Acc:F4HYR4]
8.42194	AT1G62330.1	1	23048903	3.78e-09	O-fucosyltransferase 15 [Source:UniProtKB/Swiss-Prot;Acc:F4HYR4]
8.42194	AT1G62330.1	1	23048931	3.78e-09	O-fucosyltransferase 15 [Source:UniProtKB/Swiss-Prot;Acc:F4HYR4]
8.42194	AT1G62330.1	1	23048933	3.78e-09	O-fucosyltransferase 15 [Source:UniProtKB/Swiss-Prot;Acc:F4HYR4]
8.42194	AT1G62330.1	1	23048941	3.78e-09	O-fucosyltransferase 15 [Source:UniProtKB/Swiss-Prot;Acc:F4HYR4]
8.42194	AT1G62330.1	1	23048991	3.78e-09	O-fucosyltransferase 15 [Source:UniProtKB/Swiss-Prot;Acc:F4HYR4]
8.42194	AT1G62330.1	1	23049060	3.78e-09	O-fucosyltransferase 15 [Source:UniProtKB/Swiss-Prot;Acc:F4HYR4]
8.42194	AT1G62330.1	1	23049072	3.78e-09	O-fucosyltransferase 15 [Source:UniProtKB/Swiss-Prot;Acc:F4HYR4]
8.42194	AT1G62330.1	1	23049078	3.78e-09	O-fucosyltransferase 15 [Source:UniProtKB/Swiss-Prot;Acc:F4HYR4]
8.42194	AT1G62330.1	1	23049083	3.78e-09	O-fucosyltransferase 15 [Source:UniProtKB/Swiss-Prot;Acc:F4HYR4]
8.42194	AT1G62330.1	1	23049084	3.78e-09	O-fucosyltransferase 15 [Source:UniProtKB/Swiss-Prot;Acc:F4HYR4]
8.42194	AT1G62330.1	1	23049102	3.78e-09	O-fucosyltransferase 15 [Source:UniProtKB/Swiss-Prot;Acc:F4HYR4]
8.42194	AT1G62330.1	1	23049114	3.78e-09	O-fucosyltransferase 15 [Source:UniProtKB/Swiss-Prot;Acc:F4HYR4]
8.42194	AT1G62330.1	1	23049132	3.78e-09	O-fucosyltransferase 15 [Source:UniProtKB/Swiss-Prot;Acc:F4HYR4]
8.42194	AT1G62330.1	1	23049135	3.78e-09	O-fucosyltransferase 15 [Source:UniProtKB/Swiss-Prot;Acc:F4HYR4]
8.42194	AT1G62330.1	1	23049150	3.78e-09	O-fucosyltransferase 15 [Source:UniProtKB/Swiss-Prot;Acc:F4HYR4]
8.42194	AT1G62330.1	1	23049228	3.78e-09	O-fucosyltransferase 15 [Source:UniProtKB/Swiss-Prot;Acc:F4HYR4]
8.42194	AT1G62330.1	1	23049344	3.78e-09	O-fucosyltransferase 15 [Source:UniProtKB/Swiss-Prot;Acc:F4HYR4]
8.42194	AT1G62330.1	1	23049350	3.78e-09	O-fucosyltransferase 15 [Source:UniProtKB/Swiss-Prot;Acc:F4HYR4]
8.42194	AT1G62330.1	1	23049993	3.78e-09	O-fucosyltransferase 15 [Source:UniProtKB/Swiss-Prot;Acc:F4HYR4]
8.42194	AT1G62330.1	1	23050307	3.78e-09	O-fucosyltransferase 15 [Source:UniProtKB/Swiss-Prot;Acc:F4HYR4]
8.42194	AT1G62330.1	1	23050345	3.78e-09	O-fucosyltransferase 15 [Source:UniProtKB/Swiss-Prot;Acc:F4HYR4]
8.42194	AT1G62330.1	1	23050358	3.78e-09	O-fucosyltransferase 15 [Source:UniProtKB/Swiss-Prot;Acc:F4HYR4]
8.42194	AT1G62330.1	1	23051000	3.78e-09	O-fucosyltransferase 15 [Source:UniProtKB/Swiss-Prot;Acc:F4HYR4]
8.42194	AT1G62333.1	1	23051350	3.78e-09	F24O1.6 [Source:UniProtKB/TrEMBL;Acc:Q9MAV4]
8.42194	AT1G62333.1	1	23051906	3.78e-09	F24O1.6 [Source:UniProtKB/TrEMBL;Acc:Q9MAV4]
8.42194	AT1G62340.1	1	23053344	3.78e-09	Subtilisin-like protease SBT2.4 [Source:UniProtKB/Swiss-Prot;Acc:F4HYR6]
8.42194	AT1G62340.1	1	23053378	3.78e-09	Subtilisin-like protease SBT2.4 [Source:UniProtKB/Swiss-Prot;Acc:F4HYR6]
8.42194	AT1G62340.1	1	23053381	3.78e-09	Subtilisin-like protease SBT2.4 [Source:UniProtKB/Swiss-Prot;Acc:F4HYR6]
8.42194	AT1G62340.1	1	23053420	3.78e-09	Subtilisin-like protease SBT2.4 [Source:UniProtKB/Swiss-Prot;Acc:F4HYR6]
8.42194	AT1G62340.1	1	23053489	3.78e-09	Subtilisin-like protease SBT2.4 [Source:UniProtKB/Swiss-Prot;Acc:F4HYR6]
8.42194	AT1G62340.1	1	23053534	3.78e-09	Subtilisin-like protease SBT2.4 [Source:UniProtKB/Swiss-Prot;Acc:F4HYR6]
8.42194	AT1G62340.1	1	23053549	3.78e-09	Subtilisin-like protease SBT2.4 [Source:UniProtKB/Swiss-Prot;Acc:F4HYR6]
8.42194	AT1G62340.1	1	23053623	3.78e-09	Subtilisin-like protease SBT2.4 [Source:UniProtKB/Swiss-Prot;Acc:F4HYR6]
8.42194	AT1G62340.1	1	23053626	3.78e-09	Subtilisin-like protease SBT2.4 [Source:UniProtKB/Swiss-Prot;Acc:F4HYR6]
8.42194	AT1G62340.1	1	23053636	3.78e-09	Subtilisin-like protease SBT2.4 [Source:UniProtKB/Swiss-Prot;Acc:F4HYR6]
8.42194	AT1G62340.1	1	23053644	3.78e-09	Subtilisin-like protease SBT2.4 [Source:UniProtKB/Swiss-Prot;Acc:F4HYR6]
8.42194	AT1G62340.1	1	23053648	3.78e-09	Subtilisin-like protease SBT2.4 [Source:UniProtKB/Swiss-Prot;Acc:F4HYR6]
8.42194	AT1G62340.1	1	23053698	3.78e-09	Subtilisin-like protease SBT2.4 [Source:UniProtKB/Swiss-Prot;Acc:F4HYR6]
8.42194	AT1G62340.1	1	23053823	3.78e-09	Subtilisin-like protease SBT2.4 [Source:UniProtKB/Swiss-Prot;Acc:F4HYR6]
8.42194	AT1G62340.1	1	23053830	3.78e-09	Subtilisin-like protease SBT2.4 [Source:UniProtKB/Swiss-Prot;Acc:F4HYR6]
8.42194	AT1G62340.1	1	23053849	3.78e-09	Subtilisin-like protease SBT2.4 [Source:UniProtKB/Swiss-Prot;Acc:F4HYR6]
8.42194	AT1G62340.1	1	23054008	3.78e-09	Subtilisin-like protease SBT2.4 [Source:UniProtKB/Swiss-Prot;Acc:F4HYR6]
8.42194	AT1G62340.1	1	23054077	3.78e-09	Subtilisin-like protease SBT2.4 [Source:UniProtKB/Swiss-Prot;Acc:F4HYR6]
8.42194	AT1G62340.1	1	23054113	3.78e-09	Subtilisin-like protease SBT2.4 [Source:UniProtKB/Swiss-Prot;Acc:F4HYR6]
8.42194	AT1G62340.1	1	23054128	3.78e-09	Subtilisin-like protease SBT2.4 [Source:UniProtKB/Swiss-Prot;Acc:F4HYR6]
8.42194	AT1G62340.1	1	23054145	3.78e-09	Subtilisin-like protease SBT2.4 [Source:UniProtKB/Swiss-Prot;Acc:F4HYR6]
8.42194	AT1G62340.1	1	23054172	3.78e-09	Subtilisin-like protease SBT2.4 [Source:UniProtKB/Swiss-Prot;Acc:F4HYR6]
8.42194	AT1G62340.1	1	23054183	3.78e-09	Subtilisin-like protease SBT2.4 [Source:UniProtKB/Swiss-Prot;Acc:F4HYR6]
8.42194	AT1G62340.1	1	23054210	3.78e-09	Subtilisin-like protease SBT2.4 [Source:UniProtKB/Swiss-Prot;Acc:F4HYR6]
8.42194	AT1G62340.1	1	23054212	3.78e-09	Subtilisin-like protease SBT2.4 [Source:UniProtKB/Swiss-Prot;Acc:F4HYR6]
8.42194	AT1G62340.1	1	23054227	3.78e-09	Subtilisin-like protease SBT2.4 [Source:UniProtKB/Swiss-Prot;Acc:F4HYR6]
8.42194	AT1G62340.1	1	23054278	3.78e-09	Subtilisin-like protease SBT2.4 [Source:UniProtKB/Swiss-Prot;Acc:F4HYR6]
8.42194	AT1G62340.1	1	23054292	3.78e-09	Subtilisin-like protease SBT2.4 [Source:UniProtKB/Swiss-Prot;Acc:F4HYR6]
8.42194	AT1G62340.1	1	23054324	3.78e-09	Subtilisin-like protease SBT2.4 [Source:UniProtKB/Swiss-Prot;Acc:F4HYR6]
8.42194	AT1G62340.1	1	23054342	3.78e-09	Subtilisin-like protease SBT2.4 [Source:UniProtKB/Swiss-Prot;Acc:F4HYR6]
8.42194	AT1G62340.1	1	23054400	3.78e-09	Subtilisin-like protease SBT2.4 [Source:UniProtKB/Swiss-Prot;Acc:F4HYR6]
8.42194	AT1G62340.1	1	23054402	3.78e-09	Subtilisin-like protease SBT2.4 [Source:UniProtKB/Swiss-Prot;Acc:F4HYR6]
8.42194	AT1G62340.1	1	23054524	3.78e-09	Subtilisin-like protease SBT2.4 [Source:UniProtKB/Swiss-Prot;Acc:F4HYR6]
8.42194	AT1G62340.1	1	23054652	3.78e-09	Subtilisin-like protease SBT2.4 [Source:UniProtKB/Swiss-Prot;Acc:F4HYR6]
8.42194	AT1G62340.1	1	23054723	3.78e-09	Subtilisin-like protease SBT2.4 [Source:UniProtKB/Swiss-Prot;Acc:F4HYR6]
8.42194	AT1G62340.1	1	23054744	3.78e-09	Subtilisin-like protease SBT2.4 [Source:UniProtKB/Swiss-Prot;Acc:F4HYR6]
8.42194	AT1G62340.1	1	23054752	3.78e-09	Subtilisin-like protease SBT2.4 [Source:UniProtKB/Swiss-Prot;Acc:F4HYR6]
8.42194	AT1G62340.1	1	23054825	3.78e-09	Subtilisin-like protease SBT2.4 [Source:UniProtKB/Swiss-Prot;Acc:F4HYR6]
8.42194	AT1G62340.1	1	23055053	3.78e-09	Subtilisin-like protease SBT2.4 [Source:UniProtKB/Swiss-Prot;Acc:F4HYR6]
8.42194	AT1G62340.1	1	23055057	3.78e-09	Subtilisin-like protease SBT2.4 [Source:UniProtKB/Swiss-Prot;Acc:F4HYR6]
8.42194	AT1G62340.1	1	23055060	3.78e-09	Subtilisin-like protease SBT2.4 [Source:UniProtKB/Swiss-Prot;Acc:F4HYR6]
8.42194	AT1G62340.1	1	23055068	3.78e-09	Subtilisin-like protease SBT2.4 [Source:UniProtKB/Swiss-Prot;Acc:F4HYR6]
8.42194	AT1G62340.1	1	23055088	3.78e-09	Subtilisin-like protease SBT2.4 [Source:UniProtKB/Swiss-Prot;Acc:F4HYR6]
8.42194	AT1G62340.1	1	23055093	3.78e-09	Subtilisin-like protease SBT2.4 [Source:UniProtKB/Swiss-Prot;Acc:F4HYR6]
8.42194	AT1G62340.1	1	23055122	3.78e-09	Subtilisin-like protease SBT2.4 [Source:UniProtKB/Swiss-Prot;Acc:F4HYR6]
8.42194	AT1G62340.1	1	23055195	3.78e-09	Subtilisin-like protease SBT2.4 [Source:UniProtKB/Swiss-Prot;Acc:F4HYR6]
8.42194	AT1G62340.1	1	23055228	3.78e-09	Subtilisin-like protease SBT2.4 [Source:UniProtKB/Swiss-Prot;Acc:F4HYR6]
8.42194	AT1G62340.1	1	23055506	3.78e-09	Subtilisin-like protease SBT2.4 [Source:UniProtKB/Swiss-Prot;Acc:F4HYR6]
8.42194	AT1G62340.1	1	23055541	3.78e-09	Subtilisin-like protease SBT2.4 [Source:UniProtKB/Swiss-Prot;Acc:F4HYR6]
8.42194	AT1G62340.1	1	23055551	3.78e-09	Subtilisin-like protease SBT2.4 [Source:UniProtKB/Swiss-Prot;Acc:F4HYR6]
8.42194	AT1G62340.1	1	23055609	3.78e-09	Subtilisin-like protease SBT2.4 [Source:UniProtKB/Swiss-Prot;Acc:F4HYR6]
8.42194	AT1G62340.1	1	23055611	3.78e-09	Subtilisin-like protease SBT2.4 [Source:UniProtKB/Swiss-Prot;Acc:F4HYR6]
8.42194	AT1G62340.1	1	23055612	3.78e-09	Subtilisin-like protease SBT2.4 [Source:UniProtKB/Swiss-Prot;Acc:F4HYR6]
8.41078	AT1G63880.1	1	23714070	3.88e-09	Disease resistance protein RML1B [Source:UniProtKB/Swiss-Prot;Acc:Q9CAK1]
8.40955	AT1G65260.1	1	24237928	3.89e-09	Membrane-associated protein VIPP1, chloroplastic [Source:UniProtKB/Swiss-Prot;Acc:O80796]
8.40953	AT1G63205.1	1	23438813	3.89e-09	Cystatin/monellin superfamily protein [Source:UniProtKB/TrEMBL;Acc:Q9CAM2]
8.40794	AT1G62800.1	1	23257018	3.91e-09	Aspartate aminotransferase [Source:UniProtKB/TrEMBL;Acc:F4I0D4]
8.40514	AT1G63240.1	1	23459348	3.93e-09	Putative uncharacterized protein At1g63240 [Source:UniProtKB/TrEMBL;Acc:Q949Y1]
8.40044	AT1G62975.1	1	23328811	3.98e-09	Transcription factor bHLH125 [Source:UniProtKB/Swiss-Prot;Acc:Q9LQ08]
8.39893	AT1G64340.1	1	23880693	3.99e-09	unknown protein; BEST Arabidopsis thaliana protein match is: unknown protein (TAIR:AT5G41810.1); Has 30201 Blast hits to 17322 proteins in 780 species: Archae - 12; Bacteria - 1396; Metazoa - 17338; Fungi - 3422; Plants - 5037; Viruses - 0; Other Eu /.../es - 2996 (source: NCBI BLink). [Source:TAIR;Acc:AT1G64340]
8.39819	AT1G64480.1	1	23950745	4e-09	Calcineurin B-like protein 8 [Source:UniProtKB/Swiss-Prot;Acc:Q9FUQ7]
8.39688	AT1G58470.1	1	21726654	4.01e-09	RNA-binding protein 1 [Source:UniProtKB/Swiss-Prot;Acc:Q9C652]
8.39622	AT1G64100.2	1	23792523	4.02e-09	Pentatricopeptide (PPR) repeat-containing protein [Source:UniProtKB/TrEMBL;Acc:A8MRJ8]
8.39067	AT1G64200.1	1	23830145	4.07e-09	vacuolar H+-ATPase subunit E isoform 3 [Source:TAIR;Acc:AT1G64200]
8.39044	AT1G63760.1	1	23657634	4.07e-09	#N/A
8.39044	AT1G63810.1	1	23671343	4.07e-09	Nucleolar protein [Source:UniProtKB/TrEMBL;Acc:Q0WVM5]
8.39044	AT1G63820.1	1	23683301	4.07e-09	CCT motif family protein [Source:UniProtKB/TrEMBL;Acc:Q67ZF8]
8.39044	AT1G63830.3	1	23687900	4.07e-09	PLAC8 family protein [Source:UniProtKB/TrEMBL;Acc:Q9CAJ7]
8.39044	AT1G63830.3	1	23688252	4.07e-09	PLAC8 family protein [Source:UniProtKB/TrEMBL;Acc:Q9CAJ7]
8.39044	AT1G63835.1	1	23689310	4.07e-09	#N/A
8.39044	AT1G63835.1	1	23689880	4.07e-09	#N/A
8.39044	AT1G63835.1	1	23689881	4.07e-09	#N/A
8.39044	AT1G63850.1	1	23699140	4.07e-09	BTB/POZ domain-containing protein At1g63850 [Source:UniProtKB/Swiss-Prot;Acc:Q9CAJ9]
8.39044	AT1G63880.1	1	23715300	4.07e-09	Disease resistance protein RML1B [Source:UniProtKB/Swiss-Prot;Acc:Q9CAK1]
8.39044	AT1G63880.1	1	23715403	4.07e-09	Disease resistance protein RML1B [Source:UniProtKB/Swiss-Prot;Acc:Q9CAK1]
8.39044	AT1G63880.1	1	23715462	4.07e-09	Disease resistance protein RML1B [Source:UniProtKB/Swiss-Prot;Acc:Q9CAK1]
8.39044	AT1G63880.1	1	23716986	4.07e-09	Disease resistance protein RML1B [Source:UniProtKB/Swiss-Prot;Acc:Q9CAK1]
8.39044	AT1G63900.2	1	23717296	4.07e-09	E3 ubiquitin-protein ligase SP1 [Source:UniProtKB/Swiss-Prot;Acc:Q8L7N4]
8.39044	AT1G63900.2	1	23718342	4.07e-09	E3 ubiquitin-protein ligase SP1 [Source:UniProtKB/Swiss-Prot;Acc:Q8L7N4]
8.39044	AT1G63930.1	1	23729713	4.07e-09	At1g63930 [Source:UniProtKB/TrEMBL;Acc:Q9CAK4]
8.39044	AT1G63930.1	1	23729768	4.07e-09	At1g63930 [Source:UniProtKB/TrEMBL;Acc:Q9CAK4]
8.39044	AT1G63930.1	1	23729786	4.07e-09	At1g63930 [Source:UniProtKB/TrEMBL;Acc:Q9CAK4]
8.39044	AT1G63940.2	1	23730528	4.07e-09	MDAR6 [Source:UniProtKB/TrEMBL;Acc:A0A178WFH3]
8.39044	AT1G63940.2	1	23732364	4.07e-09	MDAR6 [Source:UniProtKB/TrEMBL;Acc:A0A178WFH3]
8.39044	AT1G63940.2	1	23733235	4.07e-09	MDAR6 [Source:UniProtKB/TrEMBL;Acc:A0A178WFH3]
8.39044	AT1G63940.2	1	23733817	4.07e-09	MDAR6 [Source:UniProtKB/TrEMBL;Acc:A0A178WFH3]
8.39044	AT1G63940.2	1	23734488	4.07e-09	MDAR6 [Source:UniProtKB/TrEMBL;Acc:A0A178WFH3]
8.39044	AT1G63950.1	1	23735369	4.07e-09	Heavy metal transport/detoxification superfamily protein [Source:TAIR;Acc:AT1G63950]
8.39044	AT1G63950.1	1	23735370	4.07e-09	Heavy metal transport/detoxification superfamily protein [Source:TAIR;Acc:AT1G63950]
8.39044	AT1G63950.1	1	23735526	4.07e-09	Heavy metal transport/detoxification superfamily protein [Source:TAIR;Acc:AT1G63950]
8.39044	AT1G63950.1	1	23735559	4.07e-09	Heavy metal transport/detoxification superfamily protein [Source:TAIR;Acc:AT1G63950]
8.39044	AT1G63950.1	1	23735571	4.07e-09	Heavy metal transport/detoxification superfamily protein [Source:TAIR;Acc:AT1G63950]
8.39044	AT1G63950.1	1	23735585	4.07e-09	Heavy metal transport/detoxification superfamily protein [Source:TAIR;Acc:AT1G63950]
8.39044	AT1G63950.1	1	23735593	4.07e-09	Heavy metal transport/detoxification superfamily protein [Source:TAIR;Acc:AT1G63950]
8.39044	AT1G63950.1	1	23735654	4.07e-09	Heavy metal transport/detoxification superfamily protein [Source:TAIR;Acc:AT1G63950]
8.39044	AT1G63950.1	1	23735664	4.07e-09	Heavy metal transport/detoxification superfamily protein [Source:TAIR;Acc:AT1G63950]
8.39044	AT1G63950.1	1	23735779	4.07e-09	Heavy metal transport/detoxification superfamily protein [Source:TAIR;Acc:AT1G63950]
8.39044	AT1G63950.1	1	23735784	4.07e-09	Heavy metal transport/detoxification superfamily protein [Source:TAIR;Acc:AT1G63950]
8.39044	AT1G63950.1	1	23735840	4.07e-09	Heavy metal transport/detoxification superfamily protein [Source:TAIR;Acc:AT1G63950]
8.39044	AT1G63950.1	1	23735896	4.07e-09	Heavy metal transport/detoxification superfamily protein [Source:TAIR;Acc:AT1G63950]
8.39044	AT1G63990.1	1	23745429	4.07e-09	Meiotic recombination protein SPO11-2 [Source:UniProtKB/Swiss-Prot;Acc:Q9M4A1]
8.39044	AT1G63990.1	1	23745432	4.07e-09	Meiotic recombination protein SPO11-2 [Source:UniProtKB/Swiss-Prot;Acc:Q9M4A1]
8.39044	AT1G63990.1	1	23745458	4.07e-09	Meiotic recombination protein SPO11-2 [Source:UniProtKB/Swiss-Prot;Acc:Q9M4A1]
8.39044	AT1G63990.1	1	23745460	4.07e-09	Meiotic recombination protein SPO11-2 [Source:UniProtKB/Swiss-Prot;Acc:Q9M4A1]
8.39044	AT1G63990.1	1	23745461	4.07e-09	Meiotic recombination protein SPO11-2 [Source:UniProtKB/Swiss-Prot;Acc:Q9M4A1]
8.39044	AT1G63990.1	1	23745468	4.07e-09	Meiotic recombination protein SPO11-2 [Source:UniProtKB/Swiss-Prot;Acc:Q9M4A1]
8.39044	AT1G63990.1	1	23745469	4.07e-09	Meiotic recombination protein SPO11-2 [Source:UniProtKB/Swiss-Prot;Acc:Q9M4A1]
8.39044	AT1G63990.1	1	23745488	4.07e-09	Meiotic recombination protein SPO11-2 [Source:UniProtKB/Swiss-Prot;Acc:Q9M4A1]
8.39044	AT1G63990.1	1	23745513	4.07e-09	Meiotic recombination protein SPO11-2 [Source:UniProtKB/Swiss-Prot;Acc:Q9M4A1]
8.39044	AT1G63990.1	1	23745525	4.07e-09	Meiotic recombination protein SPO11-2 [Source:UniProtKB/Swiss-Prot;Acc:Q9M4A1]
8.39044	AT1G63990.1	1	23745526	4.07e-09	Meiotic recombination protein SPO11-2 [Source:UniProtKB/Swiss-Prot;Acc:Q9M4A1]
8.39044	AT1G63990.1	1	23745527	4.07e-09	Meiotic recombination protein SPO11-2 [Source:UniProtKB/Swiss-Prot;Acc:Q9M4A1]
8.39044	AT1G63990.1	1	23745532	4.07e-09	Meiotic recombination protein SPO11-2 [Source:UniProtKB/Swiss-Prot;Acc:Q9M4A1]
8.39044	AT1G63990.1	1	23745537	4.07e-09	Meiotic recombination protein SPO11-2 [Source:UniProtKB/Swiss-Prot;Acc:Q9M4A1]
8.39044	AT1G63990.1	1	23745541	4.07e-09	Meiotic recombination protein SPO11-2 [Source:UniProtKB/Swiss-Prot;Acc:Q9M4A1]
8.39044	AT1G63990.1	1	23745561	4.07e-09	Meiotic recombination protein SPO11-2 [Source:UniProtKB/Swiss-Prot;Acc:Q9M4A1]
8.39044	AT1G63990.1	1	23745600	4.07e-09	Meiotic recombination protein SPO11-2 [Source:UniProtKB/Swiss-Prot;Acc:Q9M4A1]
8.39044	AT1G63990.1	1	23745602	4.07e-09	Meiotic recombination protein SPO11-2 [Source:UniProtKB/Swiss-Prot;Acc:Q9M4A1]
8.39044	AT1G63990.1	1	23745604	4.07e-09	Meiotic recombination protein SPO11-2 [Source:UniProtKB/Swiss-Prot;Acc:Q9M4A1]
8.39044	AT1G63990.1	1	23745606	4.07e-09	Meiotic recombination protein SPO11-2 [Source:UniProtKB/Swiss-Prot;Acc:Q9M4A1]
8.39044	AT1G63990.1	1	23745613	4.07e-09	Meiotic recombination protein SPO11-2 [Source:UniProtKB/Swiss-Prot;Acc:Q9M4A1]
8.39044	AT1G63990.1	1	23745618	4.07e-09	Meiotic recombination protein SPO11-2 [Source:UniProtKB/Swiss-Prot;Acc:Q9M4A1]
8.39044	AT1G63990.1	1	23745623	4.07e-09	Meiotic recombination protein SPO11-2 [Source:UniProtKB/Swiss-Prot;Acc:Q9M4A1]
8.39044	AT1G63990.1	1	23745649	4.07e-09	Meiotic recombination protein SPO11-2 [Source:UniProtKB/Swiss-Prot;Acc:Q9M4A1]
8.39044	AT1G63990.1	1	23745655	4.07e-09	Meiotic recombination protein SPO11-2 [Source:UniProtKB/Swiss-Prot;Acc:Q9M4A1]
8.39044	AT1G63990.1	1	23745668	4.07e-09	Meiotic recombination protein SPO11-2 [Source:UniProtKB/Swiss-Prot;Acc:Q9M4A1]
8.39044	AT1G63990.1	1	23745679	4.07e-09	Meiotic recombination protein SPO11-2 [Source:UniProtKB/Swiss-Prot;Acc:Q9M4A1]
8.39044	AT1G63990.1	1	23745687	4.07e-09	Meiotic recombination protein SPO11-2 [Source:UniProtKB/Swiss-Prot;Acc:Q9M4A1]
8.39044	AT1G63990.1	1	23745698	4.07e-09	Meiotic recombination protein SPO11-2 [Source:UniProtKB/Swiss-Prot;Acc:Q9M4A1]
8.39044	AT1G63990.1	1	23745711	4.07e-09	Meiotic recombination protein SPO11-2 [Source:UniProtKB/Swiss-Prot;Acc:Q9M4A1]
8.39044	AT1G63990.1	1	23745719	4.07e-09	Meiotic recombination protein SPO11-2 [Source:UniProtKB/Swiss-Prot;Acc:Q9M4A1]
8.39044	AT1G63990.1	1	23746023	4.07e-09	Meiotic recombination protein SPO11-2 [Source:UniProtKB/Swiss-Prot;Acc:Q9M4A1]
8.39044	AT1G63990.1	1	23746030	4.07e-09	Meiotic recombination protein SPO11-2 [Source:UniProtKB/Swiss-Prot;Acc:Q9M4A1]
8.39044	AT1G63990.1	1	23746077	4.07e-09	Meiotic recombination protein SPO11-2 [Source:UniProtKB/Swiss-Prot;Acc:Q9M4A1]
8.39044	AT1G63990.1	1	23746092	4.07e-09	Meiotic recombination protein SPO11-2 [Source:UniProtKB/Swiss-Prot;Acc:Q9M4A1]
8.39044	AT1G63990.1	1	23746106	4.07e-09	Meiotic recombination protein SPO11-2 [Source:UniProtKB/Swiss-Prot;Acc:Q9M4A1]
8.39044	AT1G63990.1	1	23746151	4.07e-09	Meiotic recombination protein SPO11-2 [Source:UniProtKB/Swiss-Prot;Acc:Q9M4A1]
8.39044	AT1G63990.1	1	23746152	4.07e-09	Meiotic recombination protein SPO11-2 [Source:UniProtKB/Swiss-Prot;Acc:Q9M4A1]
8.39044	AT1G63990.1	1	23746155	4.07e-09	Meiotic recombination protein SPO11-2 [Source:UniProtKB/Swiss-Prot;Acc:Q9M4A1]
8.39044	AT1G63990.1	1	23746169	4.07e-09	Meiotic recombination protein SPO11-2 [Source:UniProtKB/Swiss-Prot;Acc:Q9M4A1]
8.39044	AT1G63990.1	1	23746171	4.07e-09	Meiotic recombination protein SPO11-2 [Source:UniProtKB/Swiss-Prot;Acc:Q9M4A1]
8.39044	AT1G63990.1	1	23746187	4.07e-09	Meiotic recombination protein SPO11-2 [Source:UniProtKB/Swiss-Prot;Acc:Q9M4A1]
8.39044	AT1G63990.1	1	23746237	4.07e-09	Meiotic recombination protein SPO11-2 [Source:UniProtKB/Swiss-Prot;Acc:Q9M4A1]
8.39044	AT1G63990.1	1	23746241	4.07e-09	Meiotic recombination protein SPO11-2 [Source:UniProtKB/Swiss-Prot;Acc:Q9M4A1]
8.39044	AT1G63990.1	1	23746282	4.07e-09	Meiotic recombination protein SPO11-2 [Source:UniProtKB/Swiss-Prot;Acc:Q9M4A1]
8.39044	AT1G63990.1	1	23746295	4.07e-09	Meiotic recombination protein SPO11-2 [Source:UniProtKB/Swiss-Prot;Acc:Q9M4A1]
8.39044	AT1G63990.1	1	23746316	4.07e-09	Meiotic recombination protein SPO11-2 [Source:UniProtKB/Swiss-Prot;Acc:Q9M4A1]
8.39044	AT1G63990.1	1	23746339	4.07e-09	Meiotic recombination protein SPO11-2 [Source:UniProtKB/Swiss-Prot;Acc:Q9M4A1]
8.39044	AT1G63990.1	1	23746353	4.07e-09	Meiotic recombination protein SPO11-2 [Source:UniProtKB/Swiss-Prot;Acc:Q9M4A1]
8.39044	AT1G63990.1	1	23746371	4.07e-09	Meiotic recombination protein SPO11-2 [Source:UniProtKB/Swiss-Prot;Acc:Q9M4A1]
8.39044	AT1G64000.1	1	23746389	4.07e-09	At1g64000 [Source:UniProtKB/TrEMBL;Acc:Q29PS1]
8.39044	AT1G64000.1	1	23746425	4.07e-09	At1g64000 [Source:UniProtKB/TrEMBL;Acc:Q29PS1]
8.39044	AT1G64000.1	1	23746475	4.07e-09	At1g64000 [Source:UniProtKB/TrEMBL;Acc:Q29PS1]
8.39044	AT1G64000.1	1	23746499	4.07e-09	At1g64000 [Source:UniProtKB/TrEMBL;Acc:Q29PS1]
8.39044	AT1G64000.1	1	23746520	4.07e-09	At1g64000 [Source:UniProtKB/TrEMBL;Acc:Q29PS1]
8.39044	AT1G64000.1	1	23746534	4.07e-09	At1g64000 [Source:UniProtKB/TrEMBL;Acc:Q29PS1]
8.39044	AT1G64000.1	1	23746572	4.07e-09	At1g64000 [Source:UniProtKB/TrEMBL;Acc:Q29PS1]
8.39044	AT1G64000.1	1	23746582	4.07e-09	At1g64000 [Source:UniProtKB/TrEMBL;Acc:Q29PS1]
8.39044	AT1G64000.1	1	23746585	4.07e-09	At1g64000 [Source:UniProtKB/TrEMBL;Acc:Q29PS1]
8.39044	AT1G64000.1	1	23746601	4.07e-09	At1g64000 [Source:UniProtKB/TrEMBL;Acc:Q29PS1]
8.39044	AT1G64000.1	1	23746613	4.07e-09	At1g64000 [Source:UniProtKB/TrEMBL;Acc:Q29PS1]
8.39044	AT1G64000.1	1	23746637	4.07e-09	At1g64000 [Source:UniProtKB/TrEMBL;Acc:Q29PS1]
8.39044	AT1G64000.1	1	23746642	4.07e-09	At1g64000 [Source:UniProtKB/TrEMBL;Acc:Q29PS1]
8.39044	AT1G64000.1	1	23746659	4.07e-09	At1g64000 [Source:UniProtKB/TrEMBL;Acc:Q29PS1]
8.39044	AT1G64000.1	1	23746682	4.07e-09	At1g64000 [Source:UniProtKB/TrEMBL;Acc:Q29PS1]
8.39044	AT1G64000.1	1	23746712	4.07e-09	At1g64000 [Source:UniProtKB/TrEMBL;Acc:Q29PS1]
8.39044	AT1G64000.1	1	23746730	4.07e-09	At1g64000 [Source:UniProtKB/TrEMBL;Acc:Q29PS1]
8.39044	AT1G64000.1	1	23746738	4.07e-09	At1g64000 [Source:UniProtKB/TrEMBL;Acc:Q29PS1]
8.39044	AT1G64000.1	1	23746744	4.07e-09	At1g64000 [Source:UniProtKB/TrEMBL;Acc:Q29PS1]
8.39044	AT1G64000.1	1	23746754	4.07e-09	At1g64000 [Source:UniProtKB/TrEMBL;Acc:Q29PS1]
8.39044	AT1G64000.1	1	23746784	4.07e-09	At1g64000 [Source:UniProtKB/TrEMBL;Acc:Q29PS1]
8.39044	AT1G64000.1	1	23746800	4.07e-09	At1g64000 [Source:UniProtKB/TrEMBL;Acc:Q29PS1]
8.39044	AT1G64000.1	1	23746801	4.07e-09	At1g64000 [Source:UniProtKB/TrEMBL;Acc:Q29PS1]
8.39044	AT1G64000.1	1	23746830	4.07e-09	At1g64000 [Source:UniProtKB/TrEMBL;Acc:Q29PS1]
8.39044	AT1G64000.1	1	23747065	4.07e-09	At1g64000 [Source:UniProtKB/TrEMBL;Acc:Q29PS1]
8.39044	AT1G64000.1	1	23747957	4.07e-09	At1g64000 [Source:UniProtKB/TrEMBL;Acc:Q29PS1]
8.39044	AT1G64000.1	1	23747960	4.07e-09	At1g64000 [Source:UniProtKB/TrEMBL;Acc:Q29PS1]
8.39044	AT1G64000.1	1	23748158	4.07e-09	At1g64000 [Source:UniProtKB/TrEMBL;Acc:Q29PS1]
8.39044	AT1G64000.1	1	23748160	4.07e-09	At1g64000 [Source:UniProtKB/TrEMBL;Acc:Q29PS1]
8.39044	AT1G64000.1	1	23748236	4.07e-09	At1g64000 [Source:UniProtKB/TrEMBL;Acc:Q29PS1]
8.39044	AT1G64000.1	1	23748377	4.07e-09	At1g64000 [Source:UniProtKB/TrEMBL;Acc:Q29PS1]
8.39044	AT1G64000.1	1	23748420	4.07e-09	At1g64000 [Source:UniProtKB/TrEMBL;Acc:Q29PS1]
8.39044	AT1G64000.1	1	23748470	4.07e-09	At1g64000 [Source:UniProtKB/TrEMBL;Acc:Q29PS1]
8.39044	AT1G64000.1	1	23748475	4.07e-09	At1g64000 [Source:UniProtKB/TrEMBL;Acc:Q29PS1]
8.39044	AT1G64000.1	1	23748656	4.07e-09	At1g64000 [Source:UniProtKB/TrEMBL;Acc:Q29PS1]
8.39044	AT1G64000.1	1	23748978	4.07e-09	At1g64000 [Source:UniProtKB/TrEMBL;Acc:Q29PS1]
8.39044	AT1G64000.1	1	23748998	4.07e-09	At1g64000 [Source:UniProtKB/TrEMBL;Acc:Q29PS1]
8.39044	AT1G64000.1	1	23749028	4.07e-09	At1g64000 [Source:UniProtKB/TrEMBL;Acc:Q29PS1]
8.39044	AT1G64000.1	1	23749038	4.07e-09	At1g64000 [Source:UniProtKB/TrEMBL;Acc:Q29PS1]
8.39044	AT1G64000.1	1	23749051	4.07e-09	At1g64000 [Source:UniProtKB/TrEMBL;Acc:Q29PS1]
8.39044	AT1G64000.1	1	23749058	4.07e-09	At1g64000 [Source:UniProtKB/TrEMBL;Acc:Q29PS1]
8.39044	AT1G64000.1	1	23749092	4.07e-09	At1g64000 [Source:UniProtKB/TrEMBL;Acc:Q29PS1]
8.39044	AT1G64000.1	1	23749100	4.07e-09	At1g64000 [Source:UniProtKB/TrEMBL;Acc:Q29PS1]
8.39044	AT1G64000.1	1	23749106	4.07e-09	At1g64000 [Source:UniProtKB/TrEMBL;Acc:Q29PS1]
8.39044	AT1G64000.1	1	23749110	4.07e-09	At1g64000 [Source:UniProtKB/TrEMBL;Acc:Q29PS1]
8.39044	AT1G64000.1	1	23749118	4.07e-09	At1g64000 [Source:UniProtKB/TrEMBL;Acc:Q29PS1]
8.39044	AT1G64000.1	1	23749129	4.07e-09	At1g64000 [Source:UniProtKB/TrEMBL;Acc:Q29PS1]
8.39044	AT1G64000.1	1	23749135	4.07e-09	At1g64000 [Source:UniProtKB/TrEMBL;Acc:Q29PS1]
8.39044	AT1G64000.1	1	23749142	4.07e-09	At1g64000 [Source:UniProtKB/TrEMBL;Acc:Q29PS1]
8.39044	AT1G64000.1	1	23749149	4.07e-09	At1g64000 [Source:UniProtKB/TrEMBL;Acc:Q29PS1]
8.39044	AT1G64000.1	1	23749152	4.07e-09	At1g64000 [Source:UniProtKB/TrEMBL;Acc:Q29PS1]
8.39044	AT1G64000.1	1	23749154	4.07e-09	At1g64000 [Source:UniProtKB/TrEMBL;Acc:Q29PS1]
8.39044	AT1G64000.1	1	23749159	4.07e-09	At1g64000 [Source:UniProtKB/TrEMBL;Acc:Q29PS1]
8.39044	AT1G64000.1	1	23749160	4.07e-09	At1g64000 [Source:UniProtKB/TrEMBL;Acc:Q29PS1]
8.39044	AT1G64000.1	1	23749162	4.07e-09	At1g64000 [Source:UniProtKB/TrEMBL;Acc:Q29PS1]
8.39044	AT1G64000.1	1	23749166	4.07e-09	At1g64000 [Source:UniProtKB/TrEMBL;Acc:Q29PS1]
8.39044	AT1G64000.1	1	23749198	4.07e-09	At1g64000 [Source:UniProtKB/TrEMBL;Acc:Q29PS1]
8.39044	AT1G64000.1	1	23749206	4.07e-09	At1g64000 [Source:UniProtKB/TrEMBL;Acc:Q29PS1]
8.39044	AT1G64000.1	1	23749214	4.07e-09	At1g64000 [Source:UniProtKB/TrEMBL;Acc:Q29PS1]
8.39044	AT1G64000.1	1	23749232	4.07e-09	At1g64000 [Source:UniProtKB/TrEMBL;Acc:Q29PS1]
8.39044	AT1G64000.1	1	23749237	4.07e-09	At1g64000 [Source:UniProtKB/TrEMBL;Acc:Q29PS1]
8.39044	AT1G64000.1	1	23749253	4.07e-09	At1g64000 [Source:UniProtKB/TrEMBL;Acc:Q29PS1]
8.39044	AT1G64000.1	1	23749258	4.07e-09	At1g64000 [Source:UniProtKB/TrEMBL;Acc:Q29PS1]
8.39044	AT1G64000.1	1	23749267	4.07e-09	At1g64000 [Source:UniProtKB/TrEMBL;Acc:Q29PS1]
8.39044	AT1G64000.1	1	23749288	4.07e-09	At1g64000 [Source:UniProtKB/TrEMBL;Acc:Q29PS1]
8.39044	AT1G64000.1	1	23749312	4.07e-09	At1g64000 [Source:UniProtKB/TrEMBL;Acc:Q29PS1]
8.39044	AT1G64000.1	1	23749339	4.07e-09	At1g64000 [Source:UniProtKB/TrEMBL;Acc:Q29PS1]
8.39044	AT1G64000.1	1	23749425	4.07e-09	At1g64000 [Source:UniProtKB/TrEMBL;Acc:Q29PS1]
8.39044	AT1G64000.1	1	23749498	4.07e-09	At1g64000 [Source:UniProtKB/TrEMBL;Acc:Q29PS1]
8.39044	AT1G64000.1	1	23749544	4.07e-09	At1g64000 [Source:UniProtKB/TrEMBL;Acc:Q29PS1]
8.39044	AT1G64000.1	1	23749569	4.07e-09	At1g64000 [Source:UniProtKB/TrEMBL;Acc:Q29PS1]
8.39044	AT1G64000.1	1	23749661	4.07e-09	At1g64000 [Source:UniProtKB/TrEMBL;Acc:Q29PS1]
8.39044	AT1G64000.1	1	23749678	4.07e-09	At1g64000 [Source:UniProtKB/TrEMBL;Acc:Q29PS1]
8.39044	AT1G64000.1	1	23749699	4.07e-09	At1g64000 [Source:UniProtKB/TrEMBL;Acc:Q29PS1]
8.39044	AT1G64000.1	1	23749710	4.07e-09	At1g64000 [Source:UniProtKB/TrEMBL;Acc:Q29PS1]
8.39044	AT1G64000.1	1	23749715	4.07e-09	At1g64000 [Source:UniProtKB/TrEMBL;Acc:Q29PS1]
8.39044	AT1G64000.1	1	23749744	4.07e-09	At1g64000 [Source:UniProtKB/TrEMBL;Acc:Q29PS1]
8.39044	AT1G64000.1	1	23749752	4.07e-09	At1g64000 [Source:UniProtKB/TrEMBL;Acc:Q29PS1]
8.39044	AT1G64000.1	1	23749774	4.07e-09	At1g64000 [Source:UniProtKB/TrEMBL;Acc:Q29PS1]
8.39044	AT1G64000.1	1	23749778	4.07e-09	At1g64000 [Source:UniProtKB/TrEMBL;Acc:Q29PS1]
8.39044	AT1G64000.1	1	23749828	4.07e-09	At1g64000 [Source:UniProtKB/TrEMBL;Acc:Q29PS1]
8.39044	AT1G64000.1	1	23749843	4.07e-09	At1g64000 [Source:UniProtKB/TrEMBL;Acc:Q29PS1]
8.39044	AT1G64000.1	1	23749907	4.07e-09	At1g64000 [Source:UniProtKB/TrEMBL;Acc:Q29PS1]
8.39044	AT1G64000.1	1	23749974	4.07e-09	At1g64000 [Source:UniProtKB/TrEMBL;Acc:Q29PS1]
8.39044	AT1G64000.1	1	23749981	4.07e-09	At1g64000 [Source:UniProtKB/TrEMBL;Acc:Q29PS1]
8.39044	AT1G64000.1	1	23750036	4.07e-09	At1g64000 [Source:UniProtKB/TrEMBL;Acc:Q29PS1]
8.39044	AT1G64000.1	1	23750046	4.07e-09	At1g64000 [Source:UniProtKB/TrEMBL;Acc:Q29PS1]
8.39044	AT1G64010.1	1	23750078	4.07e-09	Serine protease inhibitor (SERPIN) family protein [Source:TAIR;Acc:AT1G64010]
8.39044	AT1G64010.1	1	23750132	4.07e-09	Serine protease inhibitor (SERPIN) family protein [Source:TAIR;Acc:AT1G64010]
8.39044	AT1G64010.1	1	23750590	4.07e-09	Serine protease inhibitor (SERPIN) family protein [Source:TAIR;Acc:AT1G64010]
8.39044	AT1G64010.1	1	23750781	4.07e-09	Serine protease inhibitor (SERPIN) family protein [Source:TAIR;Acc:AT1G64010]
8.39044	AT1G64010.1	1	23750888	4.07e-09	Serine protease inhibitor (SERPIN) family protein [Source:TAIR;Acc:AT1G64010]
8.39044	AT1G64010.1	1	23750889	4.07e-09	Serine protease inhibitor (SERPIN) family protein [Source:TAIR;Acc:AT1G64010]
8.39044	AT1G64010.1	1	23750929	4.07e-09	Serine protease inhibitor (SERPIN) family protein [Source:TAIR;Acc:AT1G64010]
8.39044	AT1G64010.1	1	23750935	4.07e-09	Serine protease inhibitor (SERPIN) family protein [Source:TAIR;Acc:AT1G64010]
8.39044	AT1G64010.1	1	23751097	4.07e-09	Serine protease inhibitor (SERPIN) family protein [Source:TAIR;Acc:AT1G64010]
8.39044	AT1G64010.1	1	23751130	4.07e-09	Serine protease inhibitor (SERPIN) family protein [Source:TAIR;Acc:AT1G64010]
8.39044	AT1G64010.1	1	23751164	4.07e-09	Serine protease inhibitor (SERPIN) family protein [Source:TAIR;Acc:AT1G64010]
8.39044	AT1G64010.1	1	23751165	4.07e-09	Serine protease inhibitor (SERPIN) family protein [Source:TAIR;Acc:AT1G64010]
8.39044	AT1G64010.1	1	23751166	4.07e-09	Serine protease inhibitor (SERPIN) family protein [Source:TAIR;Acc:AT1G64010]
8.39044	AT1G64010.1	1	23751172	4.07e-09	Serine protease inhibitor (SERPIN) family protein [Source:TAIR;Acc:AT1G64010]
8.39044	AT1G64010.1	1	23751191	4.07e-09	Serine protease inhibitor (SERPIN) family protein [Source:TAIR;Acc:AT1G64010]
8.39044	AT1G64010.1	1	23751227	4.07e-09	Serine protease inhibitor (SERPIN) family protein [Source:TAIR;Acc:AT1G64010]
8.39044	AT1G64010.1	1	23751283	4.07e-09	Serine protease inhibitor (SERPIN) family protein [Source:TAIR;Acc:AT1G64010]
8.39044	AT1G64010.1	1	23751292	4.07e-09	Serine protease inhibitor (SERPIN) family protein [Source:TAIR;Acc:AT1G64010]
8.39044	AT1G64010.1	1	23751293	4.07e-09	Serine protease inhibitor (SERPIN) family protein [Source:TAIR;Acc:AT1G64010]
8.39044	AT1G64010.1	1	23751322	4.07e-09	Serine protease inhibitor (SERPIN) family protein [Source:TAIR;Acc:AT1G64010]
8.39044	AT1G64010.1	1	23751387	4.07e-09	Serine protease inhibitor (SERPIN) family protein [Source:TAIR;Acc:AT1G64010]
8.39044	AT1G64010.1	1	23752038	4.07e-09	Serine protease inhibitor (SERPIN) family protein [Source:TAIR;Acc:AT1G64010]
8.39044	AT1G64035.1	1	23755443	4.07e-09	#N/A
8.39044	AT1G64035.1	1	23755494	4.07e-09	#N/A
8.39044	AT1G64035.1	1	23757330	4.07e-09	#N/A
8.39044	AT1G64035.1	1	23757355	4.07e-09	#N/A
8.39044	AT1G64035.1	1	23757373	4.07e-09	#N/A
8.39044	AT1G64040.1	1	23758758	4.07e-09	Serine/threonine-protein phosphatase [Source:UniProtKB/TrEMBL;Acc:A0A178WMA0]
8.39044	AT1G64040.1	1	23759867	4.07e-09	Serine/threonine-protein phosphatase [Source:UniProtKB/TrEMBL;Acc:A0A178WMA0]
8.39044	AT1G64040.1	1	23760348	4.07e-09	Serine/threonine-protein phosphatase [Source:UniProtKB/TrEMBL;Acc:A0A178WMA0]
8.39044	AT1G64040.1	1	23760954	4.07e-09	Serine/threonine-protein phosphatase [Source:UniProtKB/TrEMBL;Acc:A0A178WMA0]
8.39044	AT1G64050.2	1	23762027	4.07e-09	F22C12.19 [Source:UniProtKB/TrEMBL;Acc:Q9SH55]
8.39044	AT1G64060.1	1	23770376	4.07e-09	Respiratory burst oxidase homolog protein F [Source:UniProtKB/Swiss-Prot;Acc:O48538]
8.39044	AT1G64060.1	1	23771241	4.07e-09	Respiratory burst oxidase homolog protein F [Source:UniProtKB/Swiss-Prot;Acc:O48538]
8.39044	AT1G64060.1	1	23773995	4.07e-09	Respiratory burst oxidase homolog protein F [Source:UniProtKB/Swiss-Prot;Acc:O48538]
8.39044	AT1G64090.2	1	23789628	4.07e-09	Reticulon-like protein [Source:UniProtKB/TrEMBL;Acc:F4I596]
8.39044	AT1G64090.2	1	23790405	4.07e-09	Reticulon-like protein [Source:UniProtKB/TrEMBL;Acc:F4I596]
8.39044	AT1G64090.2	1	23790450	4.07e-09	Reticulon-like protein [Source:UniProtKB/TrEMBL;Acc:F4I596]
8.39044	AT1G64090.2	1	23790921	4.07e-09	Reticulon-like protein [Source:UniProtKB/TrEMBL;Acc:F4I596]
8.39044	AT1G64100.2	1	23792533	4.07e-09	Pentatricopeptide (PPR) repeat-containing protein [Source:UniProtKB/TrEMBL;Acc:A8MRJ8]
8.39044	AT1G64100.2	1	23792706	4.07e-09	Pentatricopeptide (PPR) repeat-containing protein [Source:UniProtKB/TrEMBL;Acc:A8MRJ8]
8.39044	AT1G64100.2	1	23795631	4.07e-09	Pentatricopeptide (PPR) repeat-containing protein [Source:UniProtKB/TrEMBL;Acc:A8MRJ8]
8.39044	AT1G64110.1	1	23799682	4.07e-09	P-loop containing nucleoside triphosphate hydrolases superfamily protein [Source:UniProtKB/TrEMBL;Acc:F4I5A3]
8.39044	AT1G64110.1	1	23800666	4.07e-09	P-loop containing nucleoside triphosphate hydrolases superfamily protein [Source:UniProtKB/TrEMBL;Acc:F4I5A3]
8.39044	AT1G64110.1	1	23800989	4.07e-09	P-loop containing nucleoside triphosphate hydrolases superfamily protein [Source:UniProtKB/TrEMBL;Acc:F4I5A3]
8.39044	AT1G64110.1	1	23802479	4.07e-09	P-loop containing nucleoside triphosphate hydrolases superfamily protein [Source:UniProtKB/TrEMBL;Acc:F4I5A3]
8.39044	AT1G64130.1	1	23803672	4.07e-09	Polyketide cyclase/dehydrase and lipid transport superfamily protein [Source:TAIR;Acc:AT1G64130]
8.39044	AT1G64130.1	1	23803812	4.07e-09	Polyketide cyclase/dehydrase and lipid transport superfamily protein [Source:TAIR;Acc:AT1G64130]
8.39044	AT1G64140.1	1	23806344	4.07e-09	F22C12.10 [Source:UniProtKB/TrEMBL;Acc:Q9SH64]
8.39044	AT1G64140.1	1	23806375	4.07e-09	F22C12.10 [Source:UniProtKB/TrEMBL;Acc:Q9SH64]
8.39044	AT1G64140.1	1	23806435	4.07e-09	F22C12.10 [Source:UniProtKB/TrEMBL;Acc:Q9SH64]
8.39044	AT1G64140.1	1	23806512	4.07e-09	F22C12.10 [Source:UniProtKB/TrEMBL;Acc:Q9SH64]
8.39044	AT1G64150.1	1	23808165	4.07e-09	Protein PAM71, chloroplastic [Source:UniProtKB/Swiss-Prot;Acc:Q94AX5]
8.39044	AT1G64150.1	1	23808265	4.07e-09	Protein PAM71, chloroplastic [Source:UniProtKB/Swiss-Prot;Acc:Q94AX5]
8.39044	AT1G64150.1	1	23808717	4.07e-09	Protein PAM71, chloroplastic [Source:UniProtKB/Swiss-Prot;Acc:Q94AX5]
8.39044	AT1G64150.1	1	23809056	4.07e-09	Protein PAM71, chloroplastic [Source:UniProtKB/Swiss-Prot;Acc:Q94AX5]
8.39044	AT1G64150.1	1	23809693	4.07e-09	Protein PAM71, chloroplastic [Source:UniProtKB/Swiss-Prot;Acc:Q94AX5]
8.39044	AT1G64355.1	1	23887819	4.07e-09	1-acyl-sn-glycerol-3-phosphate acyltransferase [Source:UniProtKB/TrEMBL;Acc:Q8S9I8]
8.39044	AT1G64370.1	1	23890486	4.07e-09	Filaggrin-like protein [Source:UniProtKB/TrEMBL;Acc:Q9C7W1]
8.39044	AT1G64380.1	1	23891669	4.07e-09	Ethylene-responsive transcription factor ERF061 [Source:UniProtKB/Swiss-Prot;Acc:Q9C7W2]
8.39044	AT1G64380.1	1	23891699	4.07e-09	Ethylene-responsive transcription factor ERF061 [Source:UniProtKB/Swiss-Prot;Acc:Q9C7W2]
8.39044	AT1G64385.1	1	23902120	4.07e-09	At1g64385 [Source:UniProtKB/TrEMBL;Acc:Q8GUH9]
8.39044	AT1G64390.1	1	23911373	4.07e-09	Endoglucanase 6 [Source:UniProtKB/Swiss-Prot;Acc:Q42059]
8.39044	AT1G64390.1	1	23911374	4.07e-09	Endoglucanase 6 [Source:UniProtKB/Swiss-Prot;Acc:Q42059]
8.39044	AT1G64390.1	1	23911520	4.07e-09	Endoglucanase 6 [Source:UniProtKB/Swiss-Prot;Acc:Q42059]
8.39044	AT1G64390.1	1	23911586	4.07e-09	Endoglucanase 6 [Source:UniProtKB/Swiss-Prot;Acc:Q42059]
8.39044	AT1G64390.1	1	23911645	4.07e-09	Endoglucanase 6 [Source:UniProtKB/Swiss-Prot;Acc:Q42059]
8.39044	AT1G64390.1	1	23911648	4.07e-09	Endoglucanase 6 [Source:UniProtKB/Swiss-Prot;Acc:Q42059]
8.39044	AT1G64390.1	1	23912578	4.07e-09	Endoglucanase 6 [Source:UniProtKB/Swiss-Prot;Acc:Q42059]
8.39044	AT1G64390.1	1	23912635	4.07e-09	Endoglucanase 6 [Source:UniProtKB/Swiss-Prot;Acc:Q42059]
8.39044	AT1G64390.1	1	23914689	4.07e-09	Endoglucanase 6 [Source:UniProtKB/Swiss-Prot;Acc:Q42059]
8.39044	AT1G64390.1	1	23915716	4.07e-09	Endoglucanase 6 [Source:UniProtKB/Swiss-Prot;Acc:Q42059]
8.39044	AT1G64400.1	1	23916285	4.07e-09	Long chain acyl-CoA synthetase 3 [Source:UniProtKB/Swiss-Prot;Acc:Q9C7W4]
8.39044	AT1G64400.1	1	23916345	4.07e-09	Long chain acyl-CoA synthetase 3 [Source:UniProtKB/Swiss-Prot;Acc:Q9C7W4]
8.39044	AT1G64400.1	1	23917506	4.07e-09	Long chain acyl-CoA synthetase 3 [Source:UniProtKB/Swiss-Prot;Acc:Q9C7W4]
8.39044	AT1G64400.1	1	23920370	4.07e-09	Long chain acyl-CoA synthetase 3 [Source:UniProtKB/Swiss-Prot;Acc:Q9C7W4]
8.39044	AT1G64405.1	1	23923750	4.07e-09	At1g64405 [Source:UniProtKB/TrEMBL;Acc:Q3ECI5]
8.39044	AT1G64405.1	1	23924833	4.07e-09	At1g64405 [Source:UniProtKB/TrEMBL;Acc:Q3ECI5]
8.39044	AT1G64405.1	1	23925148	4.07e-09	At1g64405 [Source:UniProtKB/TrEMBL;Acc:Q3ECI5]
8.39044	AT1G64410.1	1	23933047	4.07e-09	#N/A
8.39044	AT1G64430.1	1	23934653	4.07e-09	Pentatricopeptide repeat (PPR) superfamily protein [Source:UniProtKB/TrEMBL;Acc:Q8VYZ8]
8.39044	AT1G64430.1	1	23937363	4.07e-09	Pentatricopeptide repeat (PPR) superfamily protein [Source:UniProtKB/TrEMBL;Acc:Q8VYZ8]
8.39044	AT1G64440.1	1	23939892	4.07e-09	UDP-glucose 4-epimerase 4 [Source:UniProtKB/Swiss-Prot;Acc:Q9C7W7]
8.39044	AT1G64440.1	1	23940375	4.07e-09	UDP-glucose 4-epimerase 4 [Source:UniProtKB/Swiss-Prot;Acc:Q9C7W7]
8.39044	AT1G64440.1	1	23940443	4.07e-09	UDP-glucose 4-epimerase 4 [Source:UniProtKB/Swiss-Prot;Acc:Q9C7W7]
8.39044	AT1G64480.1	1	23948893	4.07e-09	Calcineurin B-like protein 8 [Source:UniProtKB/Swiss-Prot;Acc:Q9FUQ7]
8.39044	AT1G64480.1	1	23950652	4.07e-09	Calcineurin B-like protein 8 [Source:UniProtKB/Swiss-Prot;Acc:Q9FUQ7]
8.39044	AT1G64490.1	1	23951286	4.07e-09	At1g64490 [Source:UniProtKB/TrEMBL;Acc:Q9SGW6]
8.39044	AT1G64490.1	1	23951688	4.07e-09	At1g64490 [Source:UniProtKB/TrEMBL;Acc:Q9SGW6]
8.39044	AT1G64500.1	1	23954774	4.07e-09	F1N19.7 [Source:UniProtKB/TrEMBL;Acc:Q9SGW5]
8.39044	AT1G64540.1	1	23965937	4.07e-09	Putative F-box protein At1g64540 [Source:UniProtKB/Swiss-Prot;Acc:P0C2F8]
8.39044	AT1G64560.1	1	23975088	4.07e-09	#N/A
8.39044	AT1G64560.1	1	23975089	4.07e-09	#N/A
8.39044	AT1G64561.1	1	23975376	4.07e-09	unknown protein; FUNCTIONS IN: molecular_function unknown; INVOLVED IN: biological_process unknown; LOCATED IN: chloroplast; Has 30201 Blast hits to 17322 proteins in 780 species: Archae - 12; Bacteria - 1396; Metazoa - 17338; Fungi - 3422; Plants - /.../ Viruses - 0; Other Eukaryotes - 2996 (source: NCBI BLink). [Source:TAIR;Acc:AT1G64561]
8.39044	AT1G64563.1	1	23977494	4.07e-09	other RNA [Source:TAIR;Acc:AT1G64563]
8.39044	AT1G64563.1	1	23977575	4.07e-09	other RNA [Source:TAIR;Acc:AT1G64563]
8.39044	AT1G64563.1	1	23978305	4.07e-09	other RNA [Source:TAIR;Acc:AT1G64563]
8.39044	AT1G64570.1	1	23980177	4.07e-09	Homeodomain-like superfamily protein [Source:UniProtKB/TrEMBL;Acc:F4I6S6]
8.39044	AT1G64585.1	1	23991025	4.07e-09	DVL12 [Source:UniProtKB/TrEMBL;Acc:Q6IM89]
8.39044	AT1G64590.1	1	23994106	4.07e-09	At1g64590/F1N19_15 [Source:UniProtKB/TrEMBL;Acc:Q9SGV6]
8.39044	AT1G64590.1	1	23994696	4.07e-09	At1g64590/F1N19_15 [Source:UniProtKB/TrEMBL;Acc:Q9SGV6]
8.38648	AT1G60600.1	1	22327677	4.11e-09	2-carboxy-1,4-naphthoquinone phytyltransferase, chloroplastic [Source:UniProtKB/Swiss-Prot;Acc:Q0WUA3]
8.38542	AT1G61800.1	1	22827019	4.12e-09	glucose-6-phosphate/phosphate translocator 2 [Source:TAIR;Acc:AT1G61800]
8.37403	AT1G61685.1	1	22777338	4.23e-09	#N/A
8.37089	AT1G61830.1	1	22842481	4.26e-09	#N/A
8.37089	AT1G61850.1	1	22857034	4.26e-09	phospholipases;galactolipases [Source:TAIR;Acc:AT1G61850]
8.37036	AT1G63810.1	1	23676015	4.26e-09	Nucleolar protein [Source:UniProtKB/TrEMBL;Acc:Q0WVM5]
8.36404	AT1G61120.1	1	22523350	4.32e-09	(E,E)-geranyllinalool synthase [Source:UniProtKB/Swiss-Prot;Acc:Q93YV0]
8.35769	AT1G62630.1	1	23187054	4.39e-09	Probable disease resistance protein At1g62630 [Source:UniProtKB/Swiss-Prot;Acc:Q9SI85]
8.35543	AT1G63055.1	1	23381621	4.41e-09	Putative uncharacterized protein [Source:UniProtKB/TrEMBL;Acc:Q5XVH6]
8.35394	AT1G65342.1	1	24270694	4.43e-09	unknown protein; FUNCTIONS IN: molecular_function unknown; INVOLVED IN: biological_process unknown; LOCATED IN: endomembrane system; Has 5 Blast hits to 5 proteins in 2 species: Archae - 0; Bacteria - 0; Metazoa - 0; Fungi - 0; Plants - 5; Viruses - /.../her Eukaryotes - 0 (source: NCBI BLink). [Source:TAIR;Acc:AT1G65342]
8.34771	AT1G64340.1	1	23877915	4.49e-09	unknown protein; BEST Arabidopsis thaliana protein match is: unknown protein (TAIR:AT5G41810.1); Has 30201 Blast hits to 17322 proteins in 780 species: Archae - 12; Bacteria - 1396; Metazoa - 17338; Fungi - 3422; Plants - 5037; Viruses - 0; Other Eu /.../es - 2996 (source: NCBI BLink). [Source:TAIR;Acc:AT1G64340]
8.34771	AT1G64340.1	1	23879467	4.49e-09	unknown protein; BEST Arabidopsis thaliana protein match is: unknown protein (TAIR:AT5G41810.1); Has 30201 Blast hits to 17322 proteins in 780 species: Archae - 12; Bacteria - 1396; Metazoa - 17338; Fungi - 3422; Plants - 5037; Viruses - 0; Other Eu /.../es - 2996 (source: NCBI BLink). [Source:TAIR;Acc:AT1G64340]
8.34658	AT1G62770.1	1	23247061	4.5e-09	Pectinesterase inhibitor 9 [Source:UniProtKB/Swiss-Prot;Acc:Q9SI72]
8.33901	AT1G63055.1	1	23381619	4.58e-09	Putative uncharacterized protein [Source:UniProtKB/TrEMBL;Acc:Q5XVH6]
8.33772	AT1G64870.1	1	24103956	4.59e-09	F13O11.17 protein [Source:UniProtKB/TrEMBL;Acc:Q9XIQ9]
8.33732	AT1G61080.1	1	22493888	4.6e-09	Hydroxyproline-rich glycoprotein family protein [Source:TAIR;Acc:AT1G61080]
8.33149	AT1G64390.1	1	23910147	4.66e-09	Endoglucanase 6 [Source:UniProtKB/Swiss-Prot;Acc:Q42059]
8.33009	AT1G63560.1	1	23572189	4.68e-09	#N/A
8.32265	AT1G63980.1	1	23741763	4.76e-09	At1g63980/F22C12_9 [Source:UniProtKB/TrEMBL;Acc:Q940M0]
8.32252	AT1G61550.1	1	22708494	4.76e-09	G-type lectin S-receptor-like serine/threonine-protein kinase At1g61550 [Source:UniProtKB/Swiss-Prot;Acc:Q9SY95]
8.32039	AT1G64100.2	1	23792579	4.78e-09	Pentatricopeptide (PPR) repeat-containing protein [Source:UniProtKB/TrEMBL;Acc:A8MRJ8]
8.319	AT1G62990.1	1	23339222	4.8e-09	Homeobox protein knotted-1-like 7 [Source:UniProtKB/Swiss-Prot;Acc:Q9FPQ8]
8.30735	AT1G62430.1	1	23109478	4.93e-09	Phosphatidate cytidylyltransferase 1 [Source:UniProtKB/Swiss-Prot;Acc:O04928]
8.30229	AT1G63130.1	1	23413462	4.99e-09	Pentatricopeptide repeat-containing protein At1g63130, mitochondrial [Source:UniProtKB/Swiss-Prot;Acc:Q9CAN0]
8.29931	AT1G61310.1	1	22615923	5.02e-09	LRR and NB-ARC domains-containing disease resistance protein [Source:TAIR;Acc:AT1G61310]
8.29804	AT1G63030.1	1	23368098	5.03e-09	Dehydration-responsive element-binding protein 1E [Source:UniProtKB/Swiss-Prot;Acc:Q9SGJ6]
8.29804	AT1G63050.1	1	23375002	5.03e-09	LPLAT2 [Source:UniProtKB/TrEMBL;Acc:A0A178WEX3]
8.29804	AT1G63050.1	1	23375044	5.03e-09	LPLAT2 [Source:UniProtKB/TrEMBL;Acc:A0A178WEX3]
8.29804	AT1G63050.1	1	23375073	5.03e-09	LPLAT2 [Source:UniProtKB/TrEMBL;Acc:A0A178WEX3]
8.29804	AT1G63050.1	1	23375108	5.03e-09	LPLAT2 [Source:UniProtKB/TrEMBL;Acc:A0A178WEX3]
8.29804	AT1G63050.1	1	23375726	5.03e-09	LPLAT2 [Source:UniProtKB/TrEMBL;Acc:A0A178WEX3]
8.29615	AT1G64200.1	1	23830972	5.06e-09	vacuolar H+-ATPase subunit E isoform 3 [Source:TAIR;Acc:AT1G64200]
8.29615	AT1G64200.1	1	23830978	5.06e-09	vacuolar H+-ATPase subunit E isoform 3 [Source:TAIR;Acc:AT1G64200]
8.29615	AT1G64200.1	1	23830983	5.06e-09	vacuolar H+-ATPase subunit E isoform 3 [Source:TAIR;Acc:AT1G64200]
8.29615	AT1G64200.1	1	23830998	5.06e-09	vacuolar H+-ATPase subunit E isoform 3 [Source:TAIR;Acc:AT1G64200]
8.29615	AT1G64210.1	1	23831009	5.06e-09	Putative inactive receptor-like protein kinase At1g64210 [Source:UniProtKB/Swiss-Prot;Acc:Q9SH71]
8.29615	AT1G64210.1	1	23831011	5.06e-09	Putative inactive receptor-like protein kinase At1g64210 [Source:UniProtKB/Swiss-Prot;Acc:Q9SH71]
8.29615	AT1G64210.1	1	23831042	5.06e-09	Putative inactive receptor-like protein kinase At1g64210 [Source:UniProtKB/Swiss-Prot;Acc:Q9SH71]
8.29481	AT1G62960.1	1	23320258	5.07e-09	Probable aminotransferase ACS10 [Source:UniProtKB/Swiss-Prot;Acc:Q9LQ10]
8.29124	AT1G62422.1	1	23101808	5.11e-09	F2401.15 [Source:UniProtKB/TrEMBL;Acc:Q9MAV1]
8.28777	AT1G63630.2	1	23586874	5.16e-09	Tetratricopeptide repeat (TPR)-like superfamily protein [Source:TAIR;Acc:AT1G63630]
8.28602	AT1G67340.1	1	25229757	5.18e-09	F-box protein At1g67340 [Source:UniProtKB/Swiss-Prot;Acc:Q9FYF9]
8.28415	AT1G64030.1	1	23753454	5.2e-09	Serpin-Z1 [Source:UniProtKB/Swiss-Prot;Acc:Q9SH52]
8.28254	AT1G61930.1	1	22892119	5.22e-09	At1g61930 [Source:UniProtKB/TrEMBL;Acc:O80698]
8.28254	AT1G61930.1	1	22892156	5.22e-09	At1g61930 [Source:UniProtKB/TrEMBL;Acc:O80698]
8.28254	AT1G61930.1	1	22892158	5.22e-09	At1g61930 [Source:UniProtKB/TrEMBL;Acc:O80698]
8.28254	AT1G61930.1	1	22892195	5.22e-09	At1g61930 [Source:UniProtKB/TrEMBL;Acc:O80698]
8.28254	AT1G61930.1	1	22892205	5.22e-09	At1g61930 [Source:UniProtKB/TrEMBL;Acc:O80698]
8.28254	AT1G61930.1	1	22893712	5.22e-09	At1g61930 [Source:UniProtKB/TrEMBL;Acc:O80698]
8.28254	AT1G61930.1	1	22894487	5.22e-09	At1g61930 [Source:UniProtKB/TrEMBL;Acc:O80698]
8.28254	AT1G61950.1	1	22902143	5.22e-09	Calcium-dependent protein kinase 19 [Source:UniProtKB/Swiss-Prot;Acc:Q1PFH8]
8.28254	AT1G61960.1	1	22903757	5.22e-09	At1g61960 [Source:UniProtKB/TrEMBL;Acc:O80701]
8.28254	AT1G61960.1	1	22904381	5.22e-09	At1g61960 [Source:UniProtKB/TrEMBL;Acc:O80701]
8.28254	AT1G61960.1	1	22904596	5.22e-09	At1g61960 [Source:UniProtKB/TrEMBL;Acc:O80701]
8.28254	AT1G61960.1	1	22904675	5.22e-09	At1g61960 [Source:UniProtKB/TrEMBL;Acc:O80701]
8.28254	AT1G61970.1	1	22906041	5.22e-09	At1g61970 [Source:UniProtKB/TrEMBL;Acc:O80702]
8.28254	AT1G62010.1	1	22917214	5.22e-09	F8K4.20 protein [Source:UniProtKB/TrEMBL;Acc:O80705]
8.28254	AT1G62010.1	1	22917303	5.22e-09	F8K4.20 protein [Source:UniProtKB/TrEMBL;Acc:O80705]
8.28254	AT1G62030.1	1	22927021	5.22e-09	Cysteine/Histidine-rich C1 domain family protein [Source:UniProtKB/TrEMBL;Acc:O80707]
8.28254	AT1G62035.1	1	22930886	5.22e-09	MIR171C; miRNA [Source:TAIR;Acc:AT1G62035]
8.28254	AT1G62040.2	1	22932714	5.22e-09	Autophagy-related protein [Source:UniProtKB/TrEMBL;Acc:A0A178W309]
8.28254	AT1G62040.2	1	22933392	5.22e-09	Autophagy-related protein [Source:UniProtKB/TrEMBL;Acc:A0A178W309]
[truncated: 3,604 more rows]

## Sheet: QTL3
none

## Sheet: QTL4
none
